# Supplementary material for: Landscape analysis of m6A modification regulators related biological functions and immune characteristics in myasthenia gravis
Source: J Transl Med. 2023 Mar 2;21:166. doi: 10.1186/s12967-023-03947-5 (PMC9983271; doi:10.1186/s12967-023-03947-5)
Supplement: Supplementary file 1 — Additional file 1: Table S1. The detailed clinical information of MG group. [file 12967_2023_3947_MOESM1_ESM.xlsx]

## Sheet: Sheet1
The detailed clinical information of MG group.
	MG patients
General characteristics
Sex, female/male (n)	10/9 (19)
Age at onset <50 years (EOMG), n (%)	5 (26.3%)
Age at onset ≥50 years (LOMG), n (%)	14 (73.7%)
Clinical characteristics
Ocular MG, n (%)	4 (21.1%)
generalized MG, n (%)	15 (78.9%)
Antibody, n (%)
AChR antibody	15 (78.9%)
MuSK antibody	2 (10.5%)
Seronegative	1 (5.3%)
Unavailable	1 (5.3%)
Repetitive nerve stimulation, n (%)
Normal	3 (15.8%)
Abnormal	13 (68.4%)
Unavailable	3 (15.8%)
Thymic abnormality (chest radiology), n (%)
Normal	10 (52.6%)
Abnormal	7 (36.8%)
Unavailable	2 (10.5%)
Medications
Immunosuppressive therapy, n (%)	10 (52.6%)
Nonimmunosuppressive therapy, n (%)	9 (47.4%)
