# Supplementary material for: Landscape analysis of m6A modification regulators related biological functions and immune characteristics in myasthenia gravis
Source: J Transl Med. 2023 Mar 2;21:166. doi: 10.1186/s12967-023-03947-5 (PMC9983271; doi:10.1186/s12967-023-03947-5)
Supplement: Supplementary file 2 — Additional file 2: Table S2. Targets of CBLL1, RBM15, and YTHDF1 from m6A2Target database. [file 12967_2023_3947_MOESM2_ESM.xlsx]

## Sheet: CBLL1 targets
name	targetgene
CBLL1	GANAB
CBLL1	GOLGA2
CBLL1	TPM4
CBLL1	TOMM22
CBLL1	KIF1C
CBLL1	MYC
CBLL1	TCOF1
CBLL1	PREX1
CBLL1	BIRC5
CBLL1	CTTN
CBLL1	TEX19
CBLL1	TOP1MT
CBLL1	RAD23A
CBLL1	TACC3
CBLL1	ZNF664
CBLL1	CDK16
CBLL1	EME1
CBLL1	C19orf68
CBLL1	BICD2
CBLL1	SF3B2
CBLL1	KIF2C
CBLL1	C9orf78
CBLL1	HMGB2
CBLL1	TXNIP
CBLL1	ADAM15
CBLL1	ISG20L2
CBLL1	UBE2C
CBLL1	PPP1R14B
CBLL1	GTF3A
CBLL1	NCAPD2
CBLL1	RAC1
CBLL1	DROSHA
CBLL1	FAM72B
CBLL1	MYBL2
CBLL1	NEK2
CBLL1	HABP4
CBLL1	KIFC1
CBLL1	FOXM1
CBLL1	CSNK2A2
CBLL1	PTMA
CBLL1	ANKRD27
CBLL1	PTPN11
CBLL1	PPP1R9B
CBLL1	ARHGAP11A
CBLL1	HSDL2
CBLL1	KIF20A
CBLL1	TBC1D9B
CBLL1	INCENP
CBLL1	BUB1B
CBLL1	CENPA
CBLL1	FAM102B
CBLL1	ORC6
CBLL1	TROAP
CBLL1	NUDCD3
CBLL1	RASA3
CBLL1	EIF3F
CBLL1	CCDC80
CBLL1	NOLC1
CBLL1	CCNF
CBLL1	ATF1
CBLL1	SETD7
CBLL1	CASP7
CBLL1	FAM83D
CBLL1	NUP210
CBLL1	PAFAH1B2
CBLL1	NPR3
CBLL1	CYR61
CBLL1	HIST1H2BJ
CBLL1	FKBP5
CBLL1	FAM32A
CBLL1	CCNA2
CBLL1	GPSM2
CBLL1	BUB1
CBLL1	AURKB
CBLL1	CLIP1
CBLL1	NCAPH
CBLL1	TOP2A
CBLL1	CKS1B
CBLL1	DENND5A
CBLL1	PODXL2
CBLL1	PPARG
CBLL1	PAPD7
CBLL1	NEURL1B
CBLL1	RPL11
CBLL1	AKR1B10
CBLL1	DFFA
CBLL1	TOMM34
CBLL1	OGFR
CBLL1	RBM15
CBLL1	ZNF496
CBLL1	GLE1
CBLL1	RPL26L1
CBLL1	HJURP
CBLL1	SRGAP2C
CBLL1	HOMER2
CBLL1	TBC1D4
CBLL1	MTA1
CBLL1	PHF5A
CBLL1	ZBTB43
CBLL1	MKI67
CBLL1	SF3B6
CBLL1	FOXN3
CBLL1	KIF14
CBLL1	GTSE1
CBLL1	CENPF
CBLL1	CAMLG
CBLL1	MLLT4
CBLL1	C2CD2
CBLL1	NLN
CBLL1	FAM64A
CBLL1	CCNB2
CBLL1	PCK2
CBLL1	CEP250
CBLL1	OSBPL2
CBLL1	GRB10
CBLL1	RCC2
CBLL1	HIST1H2BK
CBLL1	SNHG3
CBLL1	TEX2
CBLL1	ADD2
CBLL1	MDC1
CBLL1	STARD8
CBLL1	PIF1
CBLL1	TBC1D16
CBLL1	NES
CBLL1	RGS19
CBLL1	AKR1C2
CBLL1	GID8
CBLL1	GUCD1
CBLL1	CTB-50L17.10
CBLL1	CEP164
CBLL1	EPB41
CBLL1	STK35
CBLL1	G3BP2
CBLL1	ADCK3
CBLL1	CDCA5
CBLL1	TLK2
CBLL1	PALD1
CBLL1	DOCK1
CBLL1	RPIA
CBLL1	KIAA1958
CBLL1	DLGAP5
CBLL1	DOT1L
CBLL1	SLC7A2
CBLL1	NFIX
CBLL1	PRDM15
CBLL1	ZBTB5
CBLL1	LMO7
CBLL1	CSK
CBLL1	ZCCHC24
CBLL1	AKT1
CBLL1	HMG20B
CBLL1	NT5DC3
CBLL1	GFOD1
CBLL1	PRR11
CBLL1	ZSCAN29
CBLL1	PLK1
CBLL1	PAQR5
CBLL1	JMY
CBLL1	OSBP
CBLL1	CDCA2
CBLL1	RXRB
CBLL1	POC1A
CBLL1	PRC1
CBLL1	BRPF1
CBLL1	CELF1
CBLL1	C8orf33
CBLL1	PEG10
CBLL1	TBC1D1
CBLL1	SLC39A7
CBLL1	DDX11
CBLL1	CCNB1
CBLL1	GRK6
CBLL1	RPL12
CBLL1	MCM7
CBLL1	FGFR3
CBLL1	RNPS1
CBLL1	LETM1
CBLL1	MRPL36
CBLL1	CDR2
CBLL1	TGOLN2
CBLL1	RACGAP1
CBLL1	IMPDH2
CBLL1	TAF15
CBLL1	CCDC88C
CBLL1	WWC1
CBLL1	TIMELESS
CBLL1	UNG
CBLL1	AURKA
CBLL1	CCDC77
CBLL1	SHCBP1
CBLL1	CEP85
CBLL1	LAP3
CBLL1	ERLIN1
CBLL1	PLA2G12A
CBLL1	CRYL1
CBLL1	FBXO45
CBLL1	NUSAP1
CBLL1	LPCAT1
CBLL1	SPC24
CBLL1	PHF3
CBLL1	VOPP1
CBLL1	TSHZ1
CBLL1	RPS26
CBLL1	STK25
CBLL1	BAZ2A
CBLL1	THBS1
CBLL1	CHD3
CBLL1	KIF18B
CBLL1	YY1
CBLL1	PRPSAP1
CBLL1	TTC33
CBLL1	MYO18A
CBLL1	ANKRD40
CBLL1	PRRC2B
CBLL1	TRAF3IP1
CBLL1	KIF23
CBLL1	ORC1
CBLL1	DKC1
CBLL1	EIF4A2
CBLL1	ZHX3
CBLL1	UBE2S
CBLL1	RAD54L
CBLL1	ZNF618
CBLL1	ZNF592
CBLL1	SNHG1
CBLL1	CYP1B1
CBLL1	RAPGEF1
CBLL1	FKBP4
CBLL1	TARS2
CBLL1	NUFIP2
CBLL1	CDK9
CBLL1	CDC25A
CBLL1	EVL
CBLL1	ATF4
CBLL1	FANCE
CBLL1	PLCG1
CBLL1	MLYCD
CBLL1	WBP11
CBLL1	KDM2A
CBLL1	STK40
CBLL1	GPT2
CBLL1	SUPT16H
CBLL1	PSRC1
CBLL1	DDX21
CBLL1	FOPNL
CBLL1	FAM72A
CBLL1	PPRC1
CBLL1	RAP1GAP
CBLL1	WDHD1
CBLL1	LMNB1
CBLL1	YAP1
CBLL1	NCAPD3
CBLL1	THBS4
CBLL1	TTK
CBLL1	TBC1D10B
CBLL1	DOCK4
CBLL1	EXO1
CBLL1	RPS6KA1
CBLL1	B4GALT1
CBLL1	RALBP1
CBLL1	HIP1
CBLL1	GINS2
CBLL1	MEX3A
CBLL1	CDCA7L
CBLL1	CASC3
CBLL1	STIL
CBLL1	FYCO1
CBLL1	ZNF143
CBLL1	GATAD2A
CBLL1	B4GALT5
CBLL1	COLGALT1
CBLL1	DLG3
CBLL1	LTBR
CBLL1	DGKD
CBLL1	C11orf84
CBLL1	MXI1
CBLL1	NKD1
CBLL1	BMS1
CBLL1	ZCCHC2
CBLL1	MND1
CBLL1	APEH
CBLL1	ANLN
CBLL1	POLR3D
CBLL1	KIAA1211
CBLL1	DLG4
CBLL1	TICRR
CBLL1	SOD2
CBLL1	HK2
CBLL1	UBALD2
CBLL1	GSG2
CBLL1	ALDH18A1
CBLL1	MRFAP1
CBLL1	PSAT1
CBLL1	DCP1A
CBLL1	KIF4A
CBLL1	C1orf174
CBLL1	TBC1D5
CBLL1	AES
CBLL1	JPH1
CBLL1	NCAPG2
CBLL1	HPS4
CBLL1	PHGDH
CBLL1	LARP1
CBLL1	CDCA8
CBLL1	PTTG1
CBLL1	MCM10
CBLL1	FOXP4
CBLL1	MTF1
CBLL1	TDP1
CBLL1	HMBOX1
CBLL1	RRBP1
CBLL1	FTO
CBLL1	TUBGCP3
CBLL1	R3HDM2
CBLL1	KIF21B
CBLL1	RIN2
CBLL1	HTT
CBLL1	KIAA1522
CBLL1	RAP1GAP2
CBLL1	BLMH
CBLL1	SMCR8
CBLL1	HSPD1
CBLL1	LONP1
CBLL1	ZBTB39
CBLL1	CKAP5
CBLL1	ZNF766
CBLL1	PRDX4
CBLL1	SLC6A8
CBLL1	RBM3
CBLL1	ERO1A
CBLL1	NELFB
CBLL1	HIST1H1C
CBLL1	GTF2H3
CBLL1	UBP1
CBLL1	ITPR2
CBLL1	GABPB1-AS1
CBLL1	DUS1L
CBLL1	KLHDC3
CBLL1	PRR3
CBLL1	EVI5L
CBLL1	MRPL24
CBLL1	KARS
CBLL1	SNHG8
CBLL1	RPL32P3
CBLL1	POLG
CBLL1	COPG2
CBLL1	MYBL1
CBLL1	SRSF4
CBLL1	TEAD4
CBLL1	BTN3A2
CBLL1	ZNF333
CBLL1	NIP7
CBLL1	TFAP4
CBLL1	DIAPH1
CBLL1	IQGAP3
CBLL1	ACO2
CBLL1	WDTC1
CBLL1	FOXJ2
CBLL1	DNMT3B
CBLL1	TCEA3
CBLL1	NET1
CBLL1	ZNF714
CBLL1	CDK12
CBLL1	RSAD1
CBLL1	DDX24
CBLL1	SEC13
CBLL1	ADCY3
CBLL1	LYPD6
CBLL1	MAD2L1
CBLL1	NIPSNAP1
CBLL1	CLNS1A
CBLL1	PRPS2
CBLL1	KCTD20
CBLL1	NEU3
CBLL1	PRRC1
CBLL1	ARHGEF3
CBLL1	MLEC
CBLL1	MRPS27
CBLL1	AHSA1
CBLL1	MRGBP
CBLL1	TTF2
CBLL1	DGKE
CBLL1	NPM3
CBLL1	EXPH5
CBLL1	CEP128
CBLL1	JADE3
CBLL1	TMED8
CBLL1	SIX4
CBLL1	GRAMD1A
CBLL1	TBC1D9
CBLL1	SIPA1L3
CBLL1	INSR
CBLL1	FOXJ3
CBLL1	CENPV
CBLL1	ZNF445
CBLL1	LDLRAD3
CBLL1	UCK2
CBLL1	RARG
CBLL1	MRPS34
CBLL1	CABIN1
CBLL1	MYB
CBLL1	UBTF
CBLL1	STC2
CBLL1	PROSER1
CBLL1	CDCA3
CBLL1	OXR1
CBLL1	ZEB1
CBLL1	AFG3L2
CBLL1	CKS2
CBLL1	RPL23A
CBLL1	POLR2C
CBLL1	PFKL
CBLL1	AKT3
CBLL1	ARNT
CBLL1	KMT2C
CBLL1	HMGB1
CBLL1	ASAP3
CBLL1	TRIP13
CBLL1	PSD3
CBLL1	CAMKK1
CBLL1	ADIPOR2
CBLL1	TTC9C
CBLL1	HTRA3
CBLL1	HKR1
CBLL1	PCNX3
CBLL1	RIMS4
CBLL1	GOLGA3
CBLL1	CDKN3
CBLL1	MXD3
CBLL1	GFPT1
CBLL1	P4HB
CBLL1	PTPRJ
CBLL1	DDX12P
CBLL1	NTMT1
CBLL1	SKP2
CBLL1	MARK4
CBLL1	PPIH
CBLL1	RBSN
CBLL1	ACACA
CBLL1	ASXL1
CBLL1	MFN1
CBLL1	RNF44
CBLL1	RIOK1
CBLL1	ZFP62
CBLL1	DSCR3
CBLL1	BCL7A
CBLL1	DIXDC1
CBLL1	KNSTRN
CBLL1	KIAA1147
CBLL1	ATF7IP
CBLL1	USP21
CBLL1	ARHGAP11B
CBLL1	ANXA6
CBLL1	PHB2
CBLL1	ZFP90
CBLL1	SRGAP2B
CBLL1	ZBED4
CBLL1	SPAG5
CBLL1	DDX59
CBLL1	CRTAP
CBLL1	MBD6
CBLL1	MAML1
CBLL1	GTF2E1
CBLL1	HIST1H4I
CBLL1	MED11
CBLL1	KCNC4
CBLL1	COL5A1
CBLL1	HMG20A
CBLL1	CTH
CBLL1	AHCY
CBLL1	RCC1
CBLL1	RTF1
CBLL1	DOCK11
CBLL1	NACC1
CBLL1	SKA2
CBLL1	FBXO5
CBLL1	PGAM5
CBLL1	2022-09-03
CBLL1	METTL16
CBLL1	SP1
CBLL1	MTND2P28
CBLL1	RAB11FIP5
CBLL1	ZNF367
CBLL1	LYAR
CBLL1	IFT27
CBLL1	ESPL1
CBLL1	DEPDC1
CBLL1	RNASEH1
CBLL1	FANCD2
CBLL1	KIF15
CBLL1	EXTL3
CBLL1	PPP2R2B
CBLL1	ZNF8
CBLL1	RP5-862P8.2
CBLL1	ATXN1L
CBLL1	NDUFS2
CBLL1	RPUSD4
CBLL1	CTD-3184A7.4
CBLL1	SUN2
CBLL1	ZNF263
CBLL1	PPFIA3
CBLL1	CLMP
CBLL1	RBM7
CBLL1	PRKAA2
CBLL1	CDC25C
CBLL1	TMCO3
CBLL1	ZBTB2
CBLL1	DHX38
CBLL1	NR6A1
CBLL1	ZMYND19
CBLL1	TMSB10
CBLL1	FAM46C
CBLL1	ZFP64
CBLL1	SART1
CBLL1	DCBLD1
CBLL1	MELK
CBLL1	SS18L1
CBLL1	MAP4K4
CBLL1	CTIF
CBLL1	PAAF1
CBLL1	MYO9B
CBLL1	RBBP5
CBLL1	CDT1
CBLL1	ZCCHC3
CBLL1	ICMT
CBLL1	ZNF721
CBLL1	KDM2B
CBLL1	EMC3-AS1
CBLL1	PRKAR2A
CBLL1	NUF2
CBLL1	MRPS18B
CBLL1	ENSA
CBLL1	SLC7A1
CBLL1	RPLP0
CBLL1	PODXL
CBLL1	KIF1B
CBLL1	DBF4B
CBLL1	ZNF25
CBLL1	SIAH2
CBLL1	WHSC1
CBLL1	H1F0
CBLL1	RP11-694I15.7
CBLL1	PPP1R18
CBLL1	UBE3A
CBLL1	ARIH2
CBLL1	PKP2
CBLL1	GAS2L3
CBLL1	EEA1
CBLL1	SSH1
CBLL1	LPCAT4
CBLL1	RPS2
CBLL1	DNHD1
CBLL1	CCNB1IP1
CBLL1	TXNRD3
CBLL1	PRKX
CBLL1	TUFT1
CBLL1	EPB41L2
CBLL1	TONSL
CBLL1	GAS5
CBLL1	RNASEH2A
CBLL1	PELI2
CBLL1	LONP2
CBLL1	YEATS2
CBLL1	STAT3
CBLL1	DDIAS
CBLL1	TRAP1
CBLL1	NEIL3
CBLL1	NCOA3
CBLL1	HOXC10
CBLL1	YWHAG
CBLL1	FKBP14
CBLL1	PHC2
CBLL1	ANP32B
CBLL1	HNRNPF
CBLL1	SLC25A44
CBLL1	CCDC69
CBLL1	DCAF4
CBLL1	BECN1
CBLL1	AP2B1
CBLL1	AGO1
CBLL1	SLC25A28
CBLL1	SLC33A1
CBLL1	DLG5
CBLL1	LMNB2
CBLL1	SGO1
CBLL1	SDC4
CBLL1	PFDN2
CBLL1	SLC25A37
CBLL1	RFT1
CBLL1	EZH1
CBLL1	ZFAND1
CBLL1	TRAIP
CBLL1	KHNYN
CBLL1	CDK8
CBLL1	OPA1
CBLL1	RLIM
CBLL1	ECHDC2
CBLL1	RPS29
CBLL1	GTPBP4
CBLL1	DOK4
CBLL1	CEP55
CBLL1	SCMH1
CBLL1	ZCCHC7
CBLL1	KIF22
CBLL1	KCMF1
CBLL1	AMN1
CBLL1	POU2F1
CBLL1	ELK4
CBLL1	CLMN
CBLL1	SH3D19
CBLL1	MAP3K4
CBLL1	PRELID1
CBLL1	METAP1
CBLL1	ZKSCAN1
CBLL1	CSNK1G3
CBLL1	SRF
CBLL1	CYCS
CBLL1	GALNT11
CBLL1	RNF4
CBLL1	TANC1
CBLL1	MESDC2
CBLL1	FGFR4
CBLL1	GATAD2B
CBLL1	STXBP1
CBLL1	PANK4
CBLL1	PAXIP1
CBLL1	ACADVL
CBLL1	GRPEL2
CBLL1	UBQLN4
CBLL1	EML2
CBLL1	YWHAH
CBLL1	SMC4
CBLL1	WBP4
CBLL1	BCL7B
CBLL1	MASTL
CBLL1	NR1D2
CBLL1	ZCCHC14
CBLL1	CENPJ
CBLL1	PDCD7
CBLL1	CEP131
CBLL1	IVD
CBLL1	TMEM39A
CBLL1	SUGP1
CBLL1	GPBP1L1
CBLL1	SIN3A
CBLL1	HMGXB4
CBLL1	STX12
CBLL1	STX2
CBLL1	KMT5A
CBLL1	MZT1
CBLL1	FAM60A
CBLL1	LIG3
CBLL1	ZNF704
CBLL1	NMT1
CBLL1	SEPN1
CBLL1	SCRN1
CBLL1	EPN1
CBLL1	TTC39B
CBLL1	RP11-22B23.1
CBLL1	MED24
CBLL1	NUS1
CBLL1	DCAF1
CBLL1	PATL1
CBLL1	INTS2
CBLL1	BAZ1A
CBLL1	E2F2
CBLL1	HSF2
CBLL1	CDK5RAP3
CBLL1	SIGMAR1
CBLL1	RPL3
CBLL1	FDFT1
CBLL1	POLR1E
CBLL1	RAB40B
CBLL1	TIAM1
CBLL1	WIPI2
CBLL1	ANKS1A
CBLL1	UBE2T
CBLL1	GRPEL1
CBLL1	CHAF1B
CBLL1	SRD5A1
CBLL1	MAP1B
CBLL1	ZW10
CBLL1	DNAJC6
CBLL1	PHF19
CBLL1	SEMA7A
CBLL1	ILF3
CBLL1	RUBCN
CBLL1	SPEN
CBLL1	PITHD1
CBLL1	SBF2
CBLL1	ZNF343
CBLL1	CIR1
CBLL1	ACSL4
CBLL1	TAP2
CBLL1	KPNB1
CBLL1	SETDB1
CBLL1	FAM173B
CBLL1	PPARGC1B
CBLL1	FXR1
CBLL1	SWAP70
CBLL1	UBE2O
CBLL1	RANBP1
CBLL1	PPP2R5D
CBLL1	MRPL58
CBLL1	GDI1
CBLL1	GMCL1
CBLL1	PCNT
CBLL1	TMEM192
CBLL1	CDC20
CBLL1	AKNA
CBLL1	RFC2
CBLL1	DTL
CBLL1	EEF2
CBLL1	MAGI1
CBLL1	CECR5
CBLL1	TNIK
CBLL1	ARHGEF28
CBLL1	CDC7
CBLL1	NIN
CBLL1	TCERG1
CBLL1	SNHG4
CBLL1	PPP1R26
CBLL1	CKAP4
CBLL1	R3HCC1
CBLL1	XRCC2
CBLL1	ZBTB34
CBLL1	SDCCAG3
CBLL1	ZNF397
CBLL1	DPH5
CBLL1	MAPK8IP3
CBLL1	VAV2
CBLL1	PCTP
CBLL1	ETS1
CBLL1	CBY1
CBLL1	ADAT2
CBLL1	LRP8
CBLL1	VAV3
CBLL1	TCF20
CBLL1	CPNE7
CBLL1	TSHZ2
CBLL1	CMSS1
CBLL1	FBXL20
CBLL1	MAPT
CBLL1	RBM33
CBLL1	SLC25A25
CBLL1	MTHFD2
CBLL1	SREBF2
CBLL1	KLHDC4
CBLL1	KIF20B
CBLL1	PHF12
CBLL1	RPS4X
CBLL1	SCAPER
CBLL1	ZNF473
CBLL1	TCF19
CBLL1	SSR2
CBLL1	ARMC1
CBLL1	CLTB
CBLL1	RP11-423H2.1
CBLL1	NKTR
CBLL1	GOLM1
CBLL1	SNUPN
CBLL1	POLQ
CBLL1	E2F4
CBLL1	TRAF4
CBLL1	TGIF2
CBLL1	TRIM14
CBLL1	KLF15
CBLL1	DDX51
CBLL1	TNFAIP8L1
CBLL1	SART3
CBLL1	POMGNT1
CBLL1	BUD13
CBLL1	RPL37
CBLL1	KIF24
CBLL1	RPL14
CBLL1	ECI1
CBLL1	GNAI2
CBLL1	PTPRK
CBLL1	FARP2
CBLL1	ROBO1
CBLL1	LSM6
CBLL1	TRIM65
CBLL1	FOXK2
CBLL1	IMP4
CBLL1	MTR
CBLL1	MRPL4
CBLL1	ARFGEF3
CBLL1	DNAJC14
CBLL1	FBL
CBLL1	GART
CBLL1	SSBP2
CBLL1	CPSF7
CBLL1	HES7
CBLL1	RAD23B
CBLL1	TTC7A
CBLL1	RND3
CBLL1	ZNF146
CBLL1	PBX2
CBLL1	MAPK6
CBLL1	SEC24D
CBLL1	SERPINB6
CBLL1	SMG1
CBLL1	RASSF1
CBLL1	WHSC1L1
CBLL1	EIF3D
CBLL1	UBE2G2
CBLL1	HIST1H2BD
CBLL1	AFF4
CBLL1	POLR3G
CBLL1	MCM3
CBLL1	ACAT1
CBLL1	KAT6A
CBLL1	CDV3
CBLL1	GTF3C4
CBLL1	SCARB2
CBLL1	ILF2
CBLL1	ERN1
CBLL1	SAPCD2
CBLL1	DDHD2
CBLL1	C16orf59
CBLL1	ZBTB44
CBLL1	MTAP
CBLL1	NFIA
CBLL1	PACSIN2
CBLL1	BRD7
CBLL1	KRI1
CBLL1	PLEKHM2
CBLL1	SDHAF4
CBLL1	POLD2
CBLL1	LSM4
CBLL1	DDHD1
CBLL1	BCL2L13
CBLL1	PA2G4
CBLL1	CDYL
CBLL1	ACAD10
CBLL1	KLHL18
CBLL1	SNRPA
CBLL1	RPS15A
CBLL1	LIN9
CBLL1	MPV17L2
CBLL1	RAI14
CBLL1	NEMP1
CBLL1	PPM1G
CBLL1	THAP4
CBLL1	SYNGAP1
CBLL1	RFX5
CBLL1	FNBP4
CBLL1	HIST1H2BC
CBLL1	CDS2
CBLL1	C1orf21
CBLL1	ZNF558
CBLL1	GEMIN5
CBLL1	CBX1
CBLL1	MYO19
CBLL1	PHKA1
CBLL1	CNTNAP3
CBLL1	ACTL8
CBLL1	NEK6
CBLL1	KMT2D
CBLL1	TBC1D30
CBLL1	SETD5
CBLL1	MIS18A
CBLL1	BRI3BP
CBLL1	ELAVL1
CBLL1	KIAA1671
CBLL1	CDCA4
CBLL1	EXOC2
CBLL1	FPGS
CBLL1	IMPA2
CBLL1	DDR2
CBLL1	NTN4
CBLL1	ALKBH2
CBLL1	ZDHHC7
CBLL1	CASC8
CBLL1	DYRK2
CBLL1	HOXB3
CBLL1	RP11-673C5.1
CBLL1	GNL3
CBLL1	LEPR
CBLL1	ARHGEF1
CBLL1	STK32C
CBLL1	CHEK2
CBLL1	COG7
CBLL1	DEPDC1B
CBLL1	TTLL12
CBLL1	EIF4EBP1
CBLL1	SLC25A39
CBLL1	MRPS15
CBLL1	OTUD3
CBLL1	NR2C2AP
CBLL1	ZNF678
CBLL1	SNRPD2
CBLL1	RNF214
CBLL1	HECA
CBLL1	CEP57
CBLL1	WDR5
CBLL1	IFNGR2
CBLL1	PUM3
CBLL1	CRKL
CBLL1	TAF5L
CBLL1	NOB1
CBLL1	CXorf38
CBLL1	PHF21A
CBLL1	TMED9
CBLL1	NOM1
CBLL1	SOX12
CBLL1	ZADH2
CBLL1	MKL2
CBLL1	PERP
CBLL1	KLHL15
CBLL1	TMEM147-AS1
CBLL1	TYRO3
CBLL1	MAZ
CBLL1	MAPKAPK3
CBLL1	CDC45
CBLL1	RPS17
CBLL1	STRN
CBLL1	KIF13A
CBLL1	DAP
CBLL1	CDCA7
CBLL1	ACBD3
CBLL1	GMPR2
CBLL1	SPTBN2
CBLL1	ZNF589
CBLL1	CEBPG
CBLL1	MED22
CBLL1	TAF10
CBLL1	PES1
CBLL1	ZNF250
CBLL1	SNHG25
CBLL1	CSNK1E
CBLL1	SPATA13
CBLL1	ERCC6L
CBLL1	USE1
CBLL1	PPP1R14BP3
CBLL1	ZRANB1
CBLL1	ZNF692
CBLL1	TCEB3
CBLL1	TAF4B
CBLL1	ASNS
CBLL1	EP400
CBLL1	ZBTB7A
CBLL1	FANCG
CBLL1	REXO4
CBLL1	MAP2K7
CBLL1	TEAD2
CBLL1	PIH1D1
CBLL1	TCF3
CBLL1	CTA-29F11.1
CBLL1	DNAJB5
CBLL1	KLHL12
CBLL1	CWC25
CBLL1	LPIN2
CBLL1	CREB3L2
CBLL1	B4GALNT4
CBLL1	BLM
CBLL1	PNP
CBLL1	OSBPL11
CBLL1	CAPN10-AS1
CBLL1	HIST1H2BN
CBLL1	ANGEL1
CBLL1	GABBR1
CBLL1	PCIF1
CBLL1	NOP16
CBLL1	RCC1L
CBLL1	SHMT1
CBLL1	ZNF74
CBLL1	CLK3
CBLL1	TCAF1
CBLL1	MAD2L2
CBLL1	FAM72D
CBLL1	PTMS
CBLL1	C10orf2
CBLL1	SEMA4B
CBLL1	POFUT1
CBLL1	PAN2
CBLL1	C9orf64
CBLL1	SNHG5
CBLL1	SRGAP2D
CBLL1	TPX2
CBLL1	TMEM38B
CBLL1	SUV39H1
CBLL1	MICAL2
CBLL1	APBB2
CBLL1	BRD9
CBLL1	FECH
CBLL1	RNF24
CBLL1	NDC80
CBLL1	ADPRHL1
CBLL1	CDKN2D
CBLL1	CSTF2T
CBLL1	PDE12
CBLL1	SUCLG2
CBLL1	ZNF507
CBLL1	CHMP3
CBLL1	KAT6B
CBLL1	JARID2
CBLL1	MICAL3
CBLL1	USP46
CBLL1	RNF26
CBLL1	DHODH
CBLL1	ACVR2B
CBLL1	IKBKAP
CBLL1	OSBPL5
CBLL1	NRCAM
CBLL1	RILPL1
CBLL1	HIPK2
CBLL1	ELFN2
CBLL1	SMARCA2
CBLL1	SMARCD1
CBLL1	PHF2
CBLL1	KIDINS220
CBLL1	EIF4E2
CBLL1	AXIN1
CBLL1	CDK1
CBLL1	CTDNEP1
CBLL1	HAUS8
CBLL1	KIAA0907
CBLL1	TPCN1
CBLL1	PRPF38B
CBLL1	SPHK1
CBLL1	WDR62
CBLL1	NUP107
CBLL1	C14orf93
CBLL1	SLC44A1
CBLL1	KAZN
CBLL1	PAK1
CBLL1	HIP1R
CBLL1	INPP5F
CBLL1	MAPKAPK5
CBLL1	DHRS3
CBLL1	ZPR1
CBLL1	HIRIP3
CBLL1	PDSS2
CBLL1	DESI2
CBLL1	SNHG19
CBLL1	SPTY2D1
CBLL1	HMGB1P5
CBLL1	SFXN3
CBLL1	EHD4
CBLL1	THOC3
CBLL1	AUNIP
CBLL1	NUDT15
CBLL1	TMEM206
CBLL1	TTC27
CBLL1	KIF11
CBLL1	FEM1B
CBLL1	SMG7
CBLL1	TTBK2
CBLL1	CCDC137
CBLL1	MPST
CBLL1	SORBS1
CBLL1	RFC5
CBLL1	ATP8B3
CBLL1	DYM
CBLL1	BDH1
CBLL1	MBTD1
CBLL1	ZFAND2B
CBLL1	CCDC92
CBLL1	COX15
CBLL1	EAPP
CBLL1	WDR59
CBLL1	PPP6R2
CBLL1	CUL7
CBLL1	STK24
CBLL1	DBF4
CBLL1	ZNF516
CBLL1	DSE
CBLL1	RASSF3
CBLL1	FNBP1L
CBLL1	HSP90AA2P
CBLL1	AUP1
CBLL1	RPAIN
CBLL1	CHCHD4
CBLL1	MAP4K2
CBLL1	MED30
CBLL1	NDC1
CBLL1	CLIP2
CBLL1	WRN
CBLL1	MTM1
CBLL1	RECQL4
CBLL1	SPIRE1
CBLL1	RP11-572O17.1
CBLL1	ARHGEF9
CBLL1	PIAS3
CBLL1	CKAP2L
CBLL1	SLC29A1
CBLL1	MCF2L
CBLL1	PARP2
CBLL1	PTPRA
CBLL1	TOR3A
CBLL1	MTFR2
CBLL1	KMT5B
CBLL1	CHCHD6
CBLL1	ZYG11A
CBLL1	RBM26
CBLL1	DNAJC21
CBLL1	ZNF84
CBLL1	POLA2
CBLL1	SMYD5
CBLL1	TNIP2
CBLL1	MECR
CBLL1	ATP2B4
CBLL1	CARM1
CBLL1	LDB1
CBLL1	PRKAG2
CBLL1	YAF2
CBLL1	ZC3HAV1L
CBLL1	VPS53
CBLL1	FAM171A1
CBLL1	MEX3D
CBLL1	RAB11FIP4
CBLL1	PYCR1
CBLL1	FBN1
CBLL1	GK5
CBLL1	LRRC45
CBLL1	PRUNE1
CBLL1	ZDHHC18
CBLL1	SASS6
CBLL1	SESTD1
CBLL1	ZNF134
CBLL1	MSL2
CBLL1	ZNF587
CBLL1	FANCA
CBLL1	TNFRSF13C
CBLL1	ACTR1B
CBLL1	NOD1
CBLL1	DIP2A
CBLL1	RNF111
CBLL1	FAM118A
CBLL1	PPID
CBLL1	DHX37
CBLL1	DIAPH3
CBLL1	UBXN7
CBLL1	LMBR1L
CBLL1	SSH3
CBLL1	TFB1M
CBLL1	KCTD5
CBLL1	SLC35E1
CBLL1	PBK
CBLL1	SAV1
CBLL1	PPP1R12B
CBLL1	RP11-574K11.24
CBLL1	RAD51AP1
CBLL1	AMER1
CBLL1	KDM6B
CBLL1	RNF2
CBLL1	OTUB2
CBLL1	MPP1
CBLL1	ABL2
CBLL1	FAM109A
CBLL1	GNAZ
CBLL1	ST3GAL3
CBLL1	CHD1
CBLL1	PPIP5K2
CBLL1	ARL16
CBLL1	MLLT1
CBLL1	SLBP
CBLL1	TSR2
CBLL1	RAB3IL1
CBLL1	ICAM5
CBLL1	BAHD1
CBLL1	ACSM3
CBLL1	SETD6
CBLL1	RORC
CBLL1	ENGASE
CBLL1	MYPOP
CBLL1	CACTIN
CBLL1	CIT
CBLL1	FAM129A
CBLL1	ZNF138
CBLL1	TCP11L1
CBLL1	HSD17B6
CBLL1	FBXO36
CBLL1	U47924.6
CBLL1	ZNF526
CBLL1	NXT1
CBLL1	RP4-758J18.13
CBLL1	DHFR
CBLL1	RPL23AP82
CBLL1	SETD1A
CBLL1	SGMS2
CBLL1	SIMC1
CBLL1	MMP15
CBLL1	SPOP
CBLL1	AC005154.6
CBLL1	RP11-111M22.3
CBLL1	USP37
CBLL1	TBX15
CBLL1	MTFMT
CBLL1	ONECUT2
CBLL1	MINA
CBLL1	SEMA4D
CBLL1	ZGRF1
CBLL1	PDE8A
CBLL1	TADA2B
CBLL1	NEIL2
CBLL1	CHSY1
CBLL1	GINS1
CBLL1	HOXC4
CBLL1	SLC2A4
CBLL1	WNK2
CBLL1	FAM160A1
CBLL1	HPS3
CBLL1	MTPAP
CBLL1	PCSK9
CBLL1	GRAMD4
CBLL1	TDRKH
CBLL1	CCDC61
CBLL1	OTUD7B
CBLL1	LSM8
CBLL1	IQGAP2
CBLL1	MLF1
CBLL1	SH2B1
CBLL1	NDE1
CBLL1	KLHDC10
CBLL1	UAP1
CBLL1	RP1-309F20.3
CBLL1	LHPP
CBLL1	NMD3
CBLL1	COX17
CBLL1	SAMD4B
CBLL1	ZSCAN2
CBLL1	RAD51D
CBLL1	TRAF3
CBLL1	FOXP2
CBLL1	GOLGA5
CBLL1	RPL12P4
CBLL1	FIGNL1
CBLL1	TRIM52
CBLL1	UVRAG
CBLL1	MPHOSPH10
CBLL1	POLR1B
CBLL1	TMEM101
CBLL1	METTL21A
CBLL1	MTURN
CBLL1	EDC3
CBLL1	PTMAP2
CBLL1	DPH7
CBLL1	AKAP7
CBLL1	FAM58A
CBLL1	ZNF430
CBLL1	PELI1
CBLL1	EARS2
CBLL1	TTC7B
CBLL1	PLEKHH3
CBLL1	RAB11FIP1
CBLL1	SPIDR
CBLL1	NLE1
CBLL1	WRAP73
CBLL1	SLC37A4
CBLL1	RNF112
CBLL1	MRE11A
CBLL1	ZNF76
CBLL1	IKZF4
CBLL1	POFUT2
CBLL1	TRMT11
CBLL1	LARP1B
CBLL1	HEBP1
CBLL1	TCEANC2
CBLL1	VKORC1L1
CBLL1	RNF130
CBLL1	TCHP
CBLL1	PDK1
CBLL1	ATXN7
CBLL1	PM20D2
CBLL1	ANKRD13B
CBLL1	C2orf48
CBLL1	BORA
CBLL1	NCK1
CBLL1	GSE1
CBLL1	C6orf136
CBLL1	PMVK
CBLL1	GFOD2
CBLL1	STX8
CBLL1	KCTD13
CBLL1	KLHL11
CBLL1	LRRC58
CBLL1	CCP110
CBLL1	UBB
CBLL1	RP11-527L4.2
CBLL1	CNTROB
CBLL1	OGFRL1
CBLL1	TTPAL
CBLL1	PARPBP
CBLL1	JADE1
CBLL1	KIAA2026
CBLL1	ERG
CBLL1	FAM160B2
CBLL1	LINC01315
CBLL1	PLCE1
CBLL1	C17orf53
CBLL1	FOXO4
CBLL1	NUDCD2
CBLL1	KREMEN1
CBLL1	RP11-1148L6.5
CBLL1	CLCN2
CBLL1	TRIM66
CBLL1	RP4-773N10.4
CBLL1	MEX3C
CBLL1	CENPL
CBLL1	HMMR
CBLL1	BICD1
CBLL1	CTB-129O4.1
CBLL1	CTNNBIP1
CBLL1	LMTK3
CBLL1	ECHDC3
CBLL1	XPNPEP3
CBLL1	URB2
CBLL1	NAV1
CBLL1	ZNF512
CBLL1	C20orf96
CBLL1	SLC25A30
CBLL1	DENND3
CBLL1	C12orf73
CBLL1	RAB12
CBLL1	PPP1R8
CBLL1	ZC3H6
CBLL1	MRAS
CBLL1	KMT2B
CBLL1	ZSCAN9
CBLL1	ZNF519
CBLL1	RPARP-AS1
CBLL1	GEMIN6
CBLL1	HCG27
CBLL1	POLR2H
CBLL1	USP3
CBLL1	TBP
CBLL1	CABLES2
CBLL1	FAM131A
CBLL1	C9orf3
CBLL1	GMEB2
CBLL1	TAF5
CBLL1	E2F7
CBLL1	OAF
CBLL1	PDE9A
CBLL1	CD3EAP
CBLL1	TMCC1-AS1
CBLL1	RFC3
CBLL1	DHRS11
CBLL1	SIPA1L2
CBLL1	ZNF182
CBLL1	ZNF197
CBLL1	CEP104
CBLL1	ZNF133
CBLL1	DPH2
CBLL1	IKZF5
CBLL1	SLC30A3
CBLL1	TRIM8
CBLL1	ARHGEF4
CBLL1	RRP1
CBLL1	CARD10
CBLL1	ZNF18
CBLL1	GAB2
CBLL1	STAC
CBLL1	ARHGEF39
CBLL1	DNAH14
CBLL1	AVIL
CBLL1	HOXA-AS2
CBLL1	BRD3
CBLL1	SKA1
CBLL1	PHLPP1
CBLL1	RP11-600F24.7
CBLL1	FBXO17
CBLL1	ISCA1
CBLL1	ZNF550
CBLL1	PDE10A
CBLL1	GXYLT2
CBLL1	RAB4A
CBLL1	PCF11
CBLL1	ABHD5
CBLL1	MSH5
CBLL1	PLCB4
CBLL1	KIF16B
CBLL1	LPP
CBLL1	TRMT10B
CBLL1	NABP2
CBLL1	EHBP1
CBLL1	C2CD2L
CBLL1	IMPACT
CBLL1	CERS6
CBLL1	DOPEY2
CBLL1	NEDD4L
CBLL1	NUDT2
CBLL1	ZNF227
CBLL1	FBXL4
CBLL1	POLD3
CBLL1	SLC7A11
CBLL1	CENPW
CBLL1	NUDT3
CBLL1	YIPF2
CBLL1	FAM3C
CBLL1	C18orf25
CBLL1	RP11-295G20.2
CBLL1	LGALSL
CBLL1	ZNF767P
CBLL1	SDK1
CBLL1	ZNF273
CBLL1	DNMT3A
CBLL1	IFT52
CBLL1	NFE2
CBLL1	ZNF354A
CBLL1	E2F8
CBLL1	KLHL36
CBLL1	XPR1
CBLL1	LCORL
CBLL1	CASC5
CBLL1	GOLPH3L
CBLL1	DENND4A
CBLL1	FBRSL1
CBLL1	TMEM231
CBLL1	COQ7
CBLL1	CTB-89H12.4
CBLL1	GPAA1
CBLL1	GID4
CBLL1	PPARA
CBLL1	PCBP3-OT1
CBLL1	ZNF41
CBLL1	LHX4
CBLL1	LINC01311
CBLL1	PTMAP5
CBLL1	PLK4
CBLL1	ZNF556
CBLL1	DERL3
CBLL1	XXbac-BPGBPG55C20.2
CBLL1	SDCCAG8
CBLL1	PAX6
CBLL1	SLC25A15
CBLL1	LINC00896
CBLL1	CDIPT
CBLL1	ARHGAP20
CBLL1	PCBP4
CBLL1	ZNF675
CBLL1	TC2N
CBLL1	KCNS3
CBLL1	MATR3
CBLL1	RAD51
CBLL1	GNAQ
CBLL1	EIF4A1P10
CBLL1	RNF165
CBLL1	ZNF460
CBLL1	KLHL17
CBLL1	FRAT2
CBLL1	INPP1
CBLL1	TSEN2
CBLL1	FANCB
CBLL1	ZNF317
CBLL1	FBXW7
CBLL1	ARMC10
CBLL1	TAF12
CBLL1	RPGR
CBLL1	GUCY2EP
CBLL1	KIAA1024
CBLL1	FAM72C
CBLL1	GNA11
CBLL1	DLX4
CBLL1	RAPGEF5
CBLL1	PLD2
CBLL1	AKR1C1
CBLL1	SH3RF1
CBLL1	RAB26
CBLL1	TXNDC12
CBLL1	FAM101B
CBLL1	CHRAC1
CBLL1	C12orf45
CBLL1	RILPL2
CBLL1	GLTSCR1
CBLL1	PRTG
CBLL1	VRK1
CBLL1	GARNL3
CBLL1	PAIP2B
CBLL1	GS1-358P8.4
CBLL1	TOX2
CBLL1	RPL7AP6
CBLL1	EIF4A1
CBLL1	DPH3
CBLL1	CENPO
CBLL1	DBT
CBLL1	ZNF169
CBLL1	PMM1
CBLL1	YRDC
CBLL1	CDK14
CBLL1	PIGL
CBLL1	DNAJC18
CBLL1	ATAD5
CBLL1	GALK2
CBLL1	PPM1K
CBLL1	SNAPC1
CBLL1	CCM2
CBLL1	PTMAP4
CBLL1	ING5
CBLL1	SEPSECS
CBLL1	TMCC3
CBLL1	GINS3
CBLL1	POLR2D
CBLL1	CETN3
CBLL1	DIO2
CBLL1	STAC2
CBLL1	CERS4
CBLL1	CBR4
CBLL1	ZNF581
CBLL1	JAG2
CBLL1	HIST1H1E
CBLL1	POLM
CBLL1	C19orf54
CBLL1	ZNF395
CBLL1	COQ2
CBLL1	NUPR1
CBLL1	TIPIN
CBLL1	DUS2
CBLL1	ZNF449
CBLL1	FCHSD2
CBLL1	MPP6
CBLL1	TATDN2
CBLL1	THRB
CBLL1	ATP8A1
CBLL1	RBM20
CBLL1	PRADC1
CBLL1	SASH1
CBLL1	AGAP6
CBLL1	ZNF749
CBLL1	BRCA1
CBLL1	ZNF174
CBLL1	DUSP9
CBLL1	MT1E
CBLL1	ZNF674-AS1
CBLL1	FBF1
CBLL1	ZNF680
CBLL1	IAH1
CBLL1	MAPKAPK5-AS1
CBLL1	NR2F2
CBLL1	COBLL1
CBLL1	CTD-2510F5.4
CBLL1	RHNO1
CBLL1	HILPDA
CBLL1	SLC5A5
CBLL1	MAPK13
CBLL1	ZHX2
CBLL1	THAP1
CBLL1	FAM219B
CBLL1	RFX2
CBLL1	LYN
CBLL1	MPP3
CBLL1	HSPA12A
CBLL1	PRR5
CBLL1	SHROOM2
CBLL1	KTN1-AS1
CBLL1	ZDHHC16
CBLL1	SNHG12
CBLL1	ZRANB3
CBLL1	RP11-253E3.3
CBLL1	CEP57L1
CBLL1	RPS6KA4
CBLL1	CTD-3131K8.2
CBLL1	ADPRM
CBLL1	CLDN7
CBLL1	CLYBL
CBLL1	STARD13
CBLL1	RAB11FIP3
CBLL1	PARP16
CBLL1	JAK3
CBLL1	CEP97
CBLL1	RP5-827C21.4
CBLL1	USP54
CBLL1	ZNF160
CBLL1	FIP1L1
CBLL1	L3MBTL1
CBLL1	PLIN1
CBLL1	RP11-529F4.1
CBLL1	DCTN6
CBLL1	APOBEC3B
CBLL1	LINC00910
CBLL1	DCLK2
CBLL1	PABPC1P3
CBLL1	C12orf66
CBLL1	CPSF1
CBLL1	L2HGDH
CBLL1	RASL11A
CBLL1	C16orf74
CBLL1	SUV39H2
CBLL1	TMEM187
CBLL1	GTPBP10
CBLL1	CEP83
CBLL1	CREB3L4
CBLL1	SLC25A19
CBLL1	RBM47
CBLL1	PRPF40B
CBLL1	KANTR
CBLL1	FAM132A
CBLL1	MYCL
CBLL1	OSBPL6
CBLL1	RP11-53O19.3
CBLL1	GPALPP1
CBLL1	GINS4
CBLL1	ELMOD3
CBLL1	RP11-284F21.9
CBLL1	ZNF267
CBLL1	MCEE
CBLL1	BTN3A3
CBLL1	FCHO1
CBLL1	RPL23AP97
CBLL1	SH2D2A
CBLL1	CTD-3222D19.12
CBLL1	LHX6
CBLL1	LL0XNC01-7P3.1
CBLL1	RPSAP47
CBLL1	MCPH1-AS1
CBLL1	ZNF805
CBLL1	REXO1
CBLL1	PSMC3IP
CBLL1	CEP170B
CBLL1	PIK3CD-AS2
CBLL1	CTD-2311M21.3
CBLL1	FBLN7
CBLL1	ZNF175
CBLL1	ZNF426
CBLL1	HIST1H4E
CBLL1	SERINC5
CBLL1	OVGP1
CBLL1	CTU2
CBLL1	CSGALNACT2
CBLL1	GRIK2
CBLL1	UBE2V1
CBLL1	ELK3
CBLL1	ATP6AP1L
CBLL1	SP4
CBLL1	PAK4
CBLL1	RBFA
CBLL1	LRRC23
CBLL1	SLC25A27
CBLL1	RTTN
CBLL1	PUSL1
CBLL1	MGMT
CBLL1	SKA3
CBLL1	PEX11A
CBLL1	ARHGAP19
CBLL1	RP11-480A16.1
CBLL1	RP4-569D19.8
CBLL1	RFX3
CBLL1	TRMT10A
CBLL1	SRC
CBLL1	NOL12
CBLL1	PITPNM3
CBLL1	RHEBL1
CBLL1	ZNF554
CBLL1	LINC00173
CBLL1	ENTPD1
CBLL1	PPP1R32
CBLL1	FAM35A
CBLL1	GPC2
CBLL1	IFI16
CBLL1	LRRC3
CBLL1	RP11-159D12.8
CBLL1	RPL36A
CBLL1	N6AMT1
CBLL1	TUB
CBLL1	DPCD
CBLL1	WDR31
CBLL1	ZNF691
CBLL1	INTS9
CBLL1	TBC1D24
CBLL1	PWP2
CBLL1	CENPBD1
CBLL1	MSTO2P
CBLL1	RP11-29H23.7
CBLL1	GCNT1
CBLL1	PDCD2L
CBLL1	MPND
CBLL1	RP11-563J2.2
CBLL1	KIAA0101
CBLL1	RAPGEF4
CBLL1	RPUSD1
CBLL1	EVPL
CBLL1	KLF16
CBLL1	RP11-129M16.4
CBLL1	OBFC1
CBLL1	LRRC57
CBLL1	GEMIN8
CBLL1	AURKC
CBLL1	DNAJC17
CBLL1	RGMA
CBLL1	SPC25
CBLL1	HYKK
CBLL1	ZNF710
CBLL1	PXK
CBLL1	CHN1
CBLL1	LYRM9
CBLL1	OARD1
CBLL1	NANP
CBLL1	RP4-563E14.1
CBLL1	ERO1B
CBLL1	C19orf44
CBLL1	PLCB1
CBLL1	SMARCE1
CBLL1	KRT8P46
CBLL1	IL17RD
CBLL1	ZNF467
CBLL1	ZBTB24
CBLL1	TIMM8A
CBLL1	ERI2
CBLL1	RP11-660L16.2
CBLL1	TMEM41A
CBLL1	IFT43
CBLL1	DSTNP2
CBLL1	NUFIP1
CBLL1	RP11-864N7.2
CBLL1	SLC16A1-AS1
CBLL1	RP11-326I19.2
CBLL1	CCDC113
CBLL1	RP11-1114A5.4
CBLL1	NUBPL
CBLL1	NOCT
CBLL1	PHF7
CBLL1	RP11-689P11.2
CBLL1	RNF157
CBLL1	RBM44
CBLL1	PMS1
CBLL1	NCK2
CBLL1	NUDT12
CBLL1	DPYD
CBLL1	SAP30
CBLL1	NAV3
CBLL1	MED26
CBLL1	SH2D5
CBLL1	SHB
CBLL1	F11R
CBLL1	PER2
CBLL1	RP11-106D4.2
CBLL1	RP11-355O1.11
CBLL1	PLA2G6
CBLL1	KIF3C
CBLL1	RP11-399B17.1
CBLL1	EPHA7
CBLL1	ALPK1
CBLL1	CMTM3
CBLL1	FAM86DP
CBLL1	ALMS1-IT1
CBLL1	GPR63
CBLL1	POLR2F
CBLL1	ZNF724P
CBLL1	HOXD10
CBLL1	RPL22L1
CBLL1	SH3BGR
CBLL1	CTD-2574D22.4
CBLL1	ZNF251
CBLL1	RP1-86C11.7
CBLL1	PHF24
CBLL1	TPST2
CBLL1	ZNF488
CBLL1	SMAGP
CBLL1	ZNF791
CBLL1	IQCH
CBLL1	PMFBP1
CBLL1	EEF2KMT
CBLL1	UBLCP1
CBLL1	VN1R81P
CBLL1	OTUD1
CBLL1	RP11-620J15.3
CBLL1	DRP2
CBLL1	ARG2
CBLL1	LGSN
CBLL1	PACRGL
CBLL1	LINC01184
CBLL1	CTD-2530N21.4
CBLL1	CENPU
CBLL1	FAM86B1
CBLL1	PPP1R3B
CBLL1	TMEM81
CBLL1	LA16c-358B7.3
CBLL1	C15orf57
CBLL1	IGIP
CBLL1	RP11-571M6.17
CBLL1	CH507-9B2.5
CBLL1	CTD-2371O3.3
CBLL1	LSM1
CBLL1	SDCBP2
CBLL1	RP1-118J21.25
CBLL1	ZNF436-AS1
CBLL1	DNA2
CBLL1	NFKBIB
CBLL1	RPL3P4
CBLL1	PPFIBP2
CBLL1	KCNH2
CBLL1	LRRC37A15P
CBLL1	FICD
CBLL1	HOTAIRM1
CBLL1	KIF9
CBLL1	LIAS
CBLL1	FLJ12825
CBLL1	TOMM5
CBLL1	ZNF462
CBLL1	ANKRD36
CBLL1	SNHG20
CBLL1	DHRS4-AS1
CBLL1	RMND1
CBLL1	AKR1B15
CBLL1	RP5-908M14.10
CBLL1	TMTC2
CBLL1	AC004381.6
CBLL1	LINC01119
CBLL1	DDIT3
CBLL1	TMEM42
CBLL1	PRELID3A
CBLL1	BARD1
CBLL1	CTC-338M12.4
CBLL1	SMAD9
CBLL1	RNF139-AS1
CBLL1	THG1L
CBLL1	ATP6V1B1
CBLL1	HIST2H2AA3
CBLL1	RP11-216L13.21
CBLL1	RP1L1
CBLL1	FAM104B
CBLL1	KLK1
CBLL1	RYR2
CBLL1	RP11-77P6.2
CBLL1	RP11-267J23.4
CBLL1	RP5-1085F17.3
CBLL1	JUN
CBLL1	TRIM52-AS1
CBLL1	RPL23AP7
CBLL1	PARD6G
CBLL1	EIF3FP3
CBLL1	ZNF252P
CBLL1	CREB5
CBLL1	CCDC18-AS1
CBLL1	ATP6V1C2
CBLL1	STON1
CBLL1	ANKRD36C
CBLL1	RELT
CBLL1	ILF3-AS1
CBLL1	CPM
CBLL1	PSMD6-AS2
CBLL1	AGO4
CBLL1	VEGFD
CBLL1	CTC-487M23.5
CBLL1	CTD-2047H16.4
CBLL1	SNHG10
CBLL1	FUT11
CBLL1	ELFN1
CBLL1	NFASC
CBLL1	ZNF202
CBLL1	RP11-45A17.2
CBLL1	CRNDE
CBLL1	CASP6
CBLL1	AASS
CBLL1	GRAMD2
CBLL1	RP11-336K24.12
CBLL1	MCF2L2
CBLL1	RP11-164P12.5
CBLL1	CMTM7
CBLL1	PRTN3
CBLL1	CCDC18
CBLL1	GOLGA8R
CBLL1	RP11-543P15.1
CBLL1	SMG1P7
CBLL1	GNRHR2
CBLL1	RP11-396C23.2
CBLL1	RP11-441O15.3
CBLL1	HNRNPA1P16
CBLL1	CCDC15
CBLL1	ZNF468
CBLL1	ARHGAP28
CBLL1	TGFA
CBLL1	LPAR3
CBLL1	ITGA2B
CBLL1	RP11-536L3.4
CBLL1	TMEM128
CBLL1	TEKT3
CBLL1	STKLD1
CBLL1	STAM-AS1
CBLL1	PTP4A3
CBLL1	TTLL1
CBLL1	GEM
CBLL1	PLIN5
CBLL1	RBM43
CBLL1	FAM131C
CBLL1	RP11-375I20.6
CBLL1	RP1-153G14.4
CBLL1	SGO2
CBLL1	GTDC1
CBLL1	TCTE3
CBLL1	SOX9
CBLL1	SCLY
CBLL1	TBX2-AS1
CBLL1	SRGAP3
CBLL1	RP11-834C11.4
CBLL1	RP11-617F23.1
CBLL1	KCNK5
CBLL1	RAB38
CBLL1	CTD-2647L4.4
CBLL1	LENG8-AS1
CBLL1	RP11-736K20.5
CBLL1	GPR158
CBLL1	GSDMB
CBLL1	ISY1
CBLL1	SYCE2
CBLL1	RP11-632K20.7
CBLL1	ALG1L9P
CBLL1	PIGCP1
CBLL1	MAML2
CBLL1	ZNF140
CBLL1	ARHGAP33
CBLL1	TSSK4
CBLL1	CTD-2325P2.3
CBLL1	PCBP3
CBLL1	TPD52L1
CBLL1	U2AF1L4
CBLL1	ZNF92
CBLL1	RP11-21L23.2
CBLL1	LINC00886
CBLL1	GPR182
CBLL1	AC000068.5
CBLL1	AP000593.7
CBLL1	SLC43A3
CBLL1	POLR3GL
CBLL1	TNFSF13B
CBLL1	PARGP1
CBLL1	KIF4B
CBLL1	IL12RB2
CBLL1	AC009404.2
CBLL1	RP11-247A12.2
CBLL1	ZNF566
CBLL1	SAPCD1
CBLL1	PRX
CBLL1	RP11-552M11.8
CBLL1	RP11-658F2.8
CBLL1	BEGAIN
CBLL1	RP11-140K17.3
CBLL1	ENKD1
CBLL1	FAR2P1
CBLL1	BISPR
CBLL1	CTD-2083E4.5
CBLL1	ALDH8A1
CBLL1	AC073046.25
CBLL1	FAM86C1
CBLL1	PRC1-AS1
CBLL1	BMP8B
CBLL1	CASP14
CBLL1	CAMK4
CBLL1	RP11-315D16.2
CBLL1	ZNF192P1
CBLL1	WDR92
CBLL1	AGAP4
CBLL1	ARHGEF10
CBLL1	AC007246.3
CBLL1	ZNF772
CBLL1	RP11-563J2.3
CBLL1	RP11-390K5.3
CBLL1	KHK
CBLL1	AC006946.16
CBLL1	THAP2
CBLL1	EEF1A1P19
CBLL1	Y_RNA
CBLL1	RGS9
CBLL1	CLDND2
CBLL1	RP11-324I22.4
CBLL1	BEND3
CBLL1	HSPD1P1
CBLL1	TBX2
CBLL1	ZKSCAN2
CBLL1	CCDC169
CBLL1	NEMP2
CBLL1	RP11-108L7.15
CBLL1	UBE2L6
CBLL1	RAC1P2
CBLL1	FAXDC2
CBLL1	OXCT2
CBLL1	RHOXF1-AS1
CBLL1	EEF1A1P11
CBLL1	FRMD5
CBLL1	TEKT4P2
CBLL1	CDKL1
CBLL1	DVL1
CBLL1	RP11-21L23.4
CBLL1	USP2-AS1
CBLL1	RP11-1252D15.1
CBLL1	RP4-785G19.5
CBLL1	CTD-2649C14.2
CBLL1	EDA
CBLL1	AATBC
CBLL1	RP11-823P9.3
CBLL1	FKBP7
CBLL1	CTC-479C5.10
CBLL1	RP11-505K9.5
CBLL1	RELL1
CBLL1	GOLGA6L10
CBLL1	RP5-890E16.2
CBLL1	C18orf54
CBLL1	PTGR2
CBLL1	RP11-57H14.4
CBLL1	SNORD19
CBLL1	IKZF3
CBLL1	RP11-339B21.10
CBLL1	RP11-525G13.2
CBLL1	AC108463.2
CBLL1	ZNF567
CBLL1	CTD-3222D19.8
[truncated: 5,728 more rows]

## Sheet: RBM15 targets
name	targetgene
RBM15	RN7SK
RBM15	RNASE12
RBM15	TRIM7
RBM15	MGST2
RBM15	HIST1H4H
RBM15	RNA5-8S5
RBM15	XIST
RBM15	OR6S1
RBM15	ZNF184
RBM15
RBM15	HNRNPC
RBM15	CCDC115
RBM15	POLG
RBM15	LINC01623
RBM15	MIR5188
RBM15	ZSCAN23
RBM15	RNU11
RBM15	HHIPL2
RBM15	VN1R10P
RBM15	IRS4
RBM15	RNY1
RBM15	GNGT2
RBM15	OR2B2
RBM15	RNVU1-6
RBM15	NUFIP1
RBM15	RNA28S5
RBM15	MIR5096
RBM15	RNU5E-1
RBM15	CTNNA3
RBM15	UQCC1
RBM15	ZBED9
RBM15	ILF2
RBM15	FER
RBM15	EBLN2
RBM15	ALOXE3
RBM15	LOC100271832
RBM15	PSMA3
RBM15	CCDC91
RBM15	RNU5D-1
RBM15	OR4D9
RBM15	MIR7641-2
RBM15	LINC00273
RBM15	GREB1
RBM15	KPNA2
RBM15	DEK
RBM15	RAB3B
RBM15	FRG2EP
RBM15	RNU5F-1
RBM15	PDHA2
RBM15	ARMCX3
RBM15	PTN
RBM15	FMC1
RBM15	DDX3X
RBM15	LOC102723769
RBM15	LOC102724064
RBM15	TRMT11
RBM15	ATP5J
RBM15	NEAT1
RBM15	RNU5A-1
RBM15	RNY5
RBM15	GCNT1
RBM15	SPATA33
RBM15	RMRP
RBM15	RNU4-2
RBM15	CLINT1
RBM15	VAPA
RBM15	MIR4278
RBM15	RPL29P2
RBM15	ITGA2
RBM15	RNVU1-14
RBM15	AGBL5-AS1
RBM15	ZNF503-AS2
RBM15	TSIX
RBM15	LOC101927592
RBM15	SLIT2
RBM15	KNTC1
RBM15	VTRNA1-2
RBM15	DDX17
RBM15	LINC00924
RBM15	BRD2
RBM15	LINC00533
RBM15	MIR4521
RBM15	SDR42E1
RBM15	MIR3687-1
RBM15	LOC643770
RBM15	RAD21-AS1
RBM15	SNORD3D
RBM15	MIR8068
RBM15	FOXN3-AS2
RBM15	RPS10P7
RBM15	LOC100130357
RBM15	ZNF703
RBM15	HNRNPH1
RBM15	CASP16P
RBM15	C11orf58
RBM15	BTBD19
RBM15	LOC340017
RBM15	XPO5
RBM15	TOX
RBM15	RNU5B-1
RBM15	ZNF133
RBM15	MIR6501
RBM15	SENP7
RBM15	ZBTB18
RBM15	SHCBP1L
RBM15	SLC6A15
RBM15	LOC101927378
RBM15	MIR3925
RBM15	STX11
RBM15	AKR7A2
RBM15	PNRC1
RBM15	TBC1D32
RBM15	LINC01692
RBM15	RBM15
RBM15	DCLK3
RBM15	LOC105369146
RBM15	RNVU1-15
RBM15	HCG14
RBM15	WDR74
RBM15	KCTD19
RBM15	LOC643711
RBM15	LINC00613
RBM15	ORMDL1
RBM15	LOC101927815
RBM15	MIR6832
RBM15	HSF2
RBM15	PI4K2B
RBM15	LOC100126447
RBM15	TEAD1
RBM15	SIRT5
RBM15	NSUN5P1
RBM15	ZNF767P
RBM15	SLC25A4
RBM15	EGF
RBM15	HACE1
RBM15	LASP1
RBM15	RNVU1-1
RBM15	KMT2D
RBM15	MAPK1IP1L
RBM15	MIR3170
RBM15	PSMB3
RBM15	SCARNA2
RBM15	HOXA5
RBM15	HPYR1
RBM15	SNORA48
RBM15	BTRC
RBM15	CFAP126
RBM15	AMD1
RBM15	KCTD2
RBM15	RAB11A
RBM15	UBA52
RBM15	MIR3675
RBM15	HSPA7
RBM15	ZNF492
RBM15	ACTRT1
RBM15	FRMD4B
RBM15	WNT11
RBM15	MTRNR2L2
RBM15	SLC9A7P1
RBM15	TIMP4
RBM15	LOC102467222
RBM15	FIGN
RBM15	XPO1
RBM15	DHFRP3
RBM15	INO80D
RBM15	VTRNA1-1
RBM15	SCAI
RBM15	SPANXN1
RBM15	MCCD1
RBM15	ZNF322
RBM15	ACYP2
RBM15	LINC00511
RBM15	LOC105374988
RBM15	CASP8AP2
RBM15	DPP9
RBM15	WBP4
RBM15	WEE2-AS1
RBM15	SGCD
RBM15	HHAT
RBM15	LOC102723968
RBM15	LINC01556
RBM15	RNU4-1
RBM15	C12orf49
RBM15	HOXA7
RBM15	TICRR
RBM15	ST3GAL6
RBM15	DSE
RBM15	SRGAP2B
RBM15	DAPK3
RBM15	ZNF692
RBM15	EEF1D
RBM15	TOPBP1
RBM15	LINC01559
RBM15	CCSER1
RBM15	MALAT1
RBM15	COQ8A
RBM15	DCT
RBM15	TTTY23
RBM15	RNU7-1
RBM15	PABPC1
RBM15	PPIAL4F
RBM15	RNU12
RBM15	PABPC4
RBM15	ILF3-AS1
RBM15	CENPL
RBM15	TLDC2
RBM15	LOC101927907
RBM15	GUSBP4
RBM15	SOX2
RBM15	MIR196B
RBM15	FAM19A1
RBM15	FOXN3
RBM15	GCA
RBM15	CDH20
RBM15	RPLP1
RBM15	RUVBL1-AS1
RBM15	OR51L1
RBM15	RBM4
RBM15	FCGR3A
RBM15	AKIRIN2
RBM15	LOC101927839
RBM15	NCBP2
RBM15	KCNMA1
RBM15	CRKL
RBM15	HSPA1B
RBM15	SNHG3
RBM15	TMEM265
RBM15	RNA5S9
RBM15	INPP5F
RBM15	ZNF503
RBM15	KIAA1456
RBM15	HFE2
RBM15	MORF4L1
RBM15	RBM14
RBM15	TBC1D14
RBM15	MDM4
RBM15	FNDC3A
RBM15	ZIC2
RBM15	SNORD97
RBM15	ALG10B
RBM15	SH3D21
RBM15	LINC01012
RBM15	HSF4
RBM15	SHISA4
RBM15	TXNL4A
RBM15	RSRP1
RBM15	SLC6A14
RBM15	MIR671
RBM15	HNRNPU
RBM15	FAM169B
RBM15	LINC01568
RBM15	GPS2
RBM15	YBX1
RBM15	FAM127A
RBM15	CCDC102B
RBM15	DNAH17-AS1
RBM15	CTC-338M12.4
RBM15	ZNF140
RBM15	CSNK1A1L
RBM15	MRPL17
RBM15	RPL23
RBM15	LOC101929237
RBM15	LENEP
RBM15	UCHL1
RBM15	MIR4745
RBM15	TBCC
RBM15	LOC105375972
RBM15	FOSB
RBM15	LINC01962
RBM15	SMARCC2
RBM15	EEA1
RBM15	LENG9
RBM15	MIR663B
RBM15	OR1F1
RBM15	LINC01783
RBM15	HNRNPA0
RBM15	MARS2
RBM15	MIR125B2
RBM15	WDR7
RBM15	RNA45S5
RBM15	FAM133B
RBM15	GPBP1
RBM15	NRARP
RBM15	H2AFX
RBM15	RNF112
RBM15	MIR6723
RBM15	LOC101927915
RBM15	SNORA73B
RBM15	BUD13
RBM15	LINC01225
RBM15	HIST1H3B
RBM15	HN1L
RBM15	VTRNA1-3
RBM15	MIR6861
RBM15	MAF
RBM15	MC3R
RBM15	TAF1
RBM15	PHYKPL
RBM15	SLC25A39
RBM15	PPP1R15B
RBM15	UBN1
RBM15	LOC101927166
RBM15	LINC02120
RBM15	MAMDC2-AS1
RBM15	HOXA-AS3
RBM15	RPS6KC1
RBM15	ZNF506
RBM15	RNU6-1
RBM15	ST8SIA3
RBM15	NUCKS1
RBM15	FBXO31
RBM15	METTL26
RBM15	LIMD1-AS1
RBM15	CCND3
RBM15	MIR3064
RBM15	GABARAPL1
RBM15	EEF2K
RBM15	LRRC24
RBM15	HOXB-AS3
RBM15	LINC00929
RBM15	TUBB
RBM15	RPS6
RBM15	ZKSCAN8
RBM15	ZNF276
RBM15	MAZ
RBM15	SETD5
RBM15	OAZ1
RBM15	MZF1-AS1
RBM15	WSB1
RBM15	RNU4ATAC
RBM15	CSNK1A1
RBM15	EDIL3
RBM15	LOC283140
RBM15	SRSF6
RBM15	ZNF212
RBM15	SLC1A5
RBM15	HMGN4
RBM15	UBAP2
RBM15	MIR3162
RBM15	RRAGA
RBM15	TET2-AS1
RBM15	PLLP
RBM15	SRSF7
RBM15	MIR548AB
RBM15	ATF4
RBM15	HECTD1
RBM15	UBB
RBM15	PLXNA3
RBM15	LYPD6
RBM15	MLLT10P1
RBM15	LRRC41
RBM15	STIP1
RBM15	RNVU1-17
RBM15	THAP7-AS1
RBM15	SETD1A
RBM15	DPYD
RBM15	SRSF2
RBM15	TMEM161B
RBM15	NRG1-IT3
RBM15	DNAJB1
RBM15	PRR22
RBM15	RPLP2
RBM15	ZNF397
RBM15	SOX12
RBM15	STAB1
RBM15	FAM86C2P
RBM15	GDPGP1
RBM15	ADGRB3
RBM15	SLC25A28
RBM15	KCTD12
RBM15	PPM1H
RBM15	ELOB
RBM15	PPP1R14A
RBM15	TRIM55
RBM15	SNORD3C
RBM15	SNORD38A
RBM15	FLAD1
RBM15	LINC01848
RBM15	YWHAE
RBM15	PGP
RBM15	BTG2
RBM15	SEMA6D
RBM15	SLC26A5
RBM15	LRRTM3
RBM15	NSUN5P2
RBM15	SNX5
RBM15	RHCE
RBM15	FCAR
RBM15	DNAJC1
RBM15	RXRB
RBM15	ZNF580
RBM15	AEN
RBM15	C9orf72
RBM15	SFPQ
RBM15	GAST
RBM15	DYNLT3
RBM15	FAM83A
RBM15	EP400
RBM15	SCAF4
RBM15	SRSF11
RBM15	SAP30
RBM15	KMT2E-AS1
RBM15	KDELR3
RBM15	COX11
RBM15	RUBCNL
RBM15	ACIN1
RBM15	ZIC5
RBM15	ZNF385D-AS2
RBM15	SPACA5B
RBM15	CDIPT
RBM15	BHMT
RBM15	WDR4
RBM15	SOS1
RBM15	CREBZF
RBM15	ANG
RBM15	CCDC59
RBM15	ELMOD3
RBM15	NORAD
RBM15	TARS2
RBM15	MIR98
RBM15	IRF2BP2
RBM15	CCNG2
RBM15	MIR548AP
RBM15	TRIM3
RBM15	CDC14C
RBM15	UNC50
RBM15	TNRC6A
RBM15	GLUL
RBM15	HOXA11-AS
RBM15	TIAL1
RBM15	PDXK
RBM15	ZNF680
RBM15	RNA5S5
RBM15	UBAC2
RBM15	MIR454
RBM15	RPS25
RBM15	PTH2R
RBM15	QPRT
RBM15	TUG1
RBM15	SNORA4
RBM15	ADGRL4
RBM15	PCF11
RBM15	MIR6883
RBM15	YPEL1
RBM15	SYTL2
RBM15	PID1
RBM15	ARHGAP21
RBM15	TLE1
RBM15	2022-03-07
RBM15	SNORD118
RBM15	HACD4
RBM15	SDC3
RBM15	PLXDC1
RBM15	CBX6
RBM15	LSM3
RBM15	NAA35
RBM15	MIR6087
RBM15	RNA18S5
RBM15	KIAA0100
RBM15	GPX6
RBM15	GPS1
RBM15	MIR4526
RBM15	HOXB9
RBM15	GALNT11
RBM15	LINC00324
RBM15	RECQL4
RBM15	SNORD37
RBM15	WEE1
RBM15	MARVELD1
RBM15	FAAP20
RBM15	EXOG
RBM15	NBPF20
RBM15	APOOP5
RBM15	LINC00359
RBM15	ARL4A
RBM15	SPEN
RBM15	SENP3-EIF4A1
RBM15	MASCRNA
RBM15	LINC00910
RBM15	MIR4746
RBM15	NOA1
RBM15	HAGLR
RBM15	SNORD117
RBM15	C15orf39
RBM15	HIST1H1C
RBM15	BNIP3
RBM15	HOXC6
RBM15	IMPDH2
RBM15	MRPL42
RBM15	MMD
RBM15	NFIA
RBM15	UPF1
RBM15	CGGBP1
RBM15	SCRIB
RBM15	HIST1H2BL
RBM15	TRIM28
RBM15	CCDC85C
RBM15	MYSM1
RBM15	SAMD5
RBM15	RNVU1-19
RBM15	CCDC137
RBM15	RNVU1-7
RBM15	STX6
RBM15	SNORD96A
RBM15	BTLA
RBM15	SLC25A43
RBM15	EIF5A
RBM15	CDK9
RBM15	POLQ
RBM15	MIR6511B1
RBM15	NOC2L
RBM15	AMOT
RBM15	LINC01018
RBM15	DUSP7
RBM15	MIR4329
RBM15	EFCAB2
RBM15	CKS2
RBM15	HOXA11
RBM15	FGD5-AS1
RBM15	SNHG16
RBM15	MRPS18A
RBM15	CBX1
RBM15	NCDN
RBM15	ZBTB17
RBM15	NOL4L
RBM15	LOC102723557
RBM15	NRADDP
RBM15	JUN
RBM15	LGALS3BP
RBM15	ACTG1
RBM15	CEP78
RBM15	RCC1
RBM15	ASPM
RBM15	TSC22D2
RBM15	RPL27
RBM15	TEP1
RBM15	LINC02095
RBM15	GPR176
RBM15	FOLR3
RBM15	CITED1
RBM15	MIR197
RBM15	HOXC4
RBM15	ASAP1
RBM15	E2F3
RBM15	HRH2
RBM15	STX18
RBM15	SNRPE
RBM15	PRSS16
RBM15	PLEKHG2
RBM15	MYO10
RBM15	GPR75-ASB3
RBM15	BTBD7
RBM15	AKAP8
RBM15	PSD
RBM15	EME1
RBM15	CDH8
RBM15	TPRN
RBM15	ADAMTS1
RBM15	TBC1D16
RBM15	FJX1
RBM15	CCT6A
RBM15	SF3B4
RBM15	A1BG
RBM15	COPS2
RBM15	MIR133A1
RBM15	PPP4R3A
RBM15	FAM186B
RBM15	ZNF277
RBM15	RRP1B
RBM15	OSBP
RBM15	JTB
RBM15	HSPA5
RBM15	C17orf51
RBM15	PAN3-AS1
RBM15	HIST1H2BD
RBM15	ESPL1
RBM15	AP5B1
RBM15	MRPL12
RBM15	ACBD6
RBM15	RPS16
RBM15	BCL7A
RBM15	SNHG21
RBM15	TUBB4B
RBM15	C15orf54
RBM15	FAM127B
RBM15	NOP58
RBM15	TREX1
RBM15	LRRC14
RBM15	MGC16275
RBM15	SRSF1
RBM15	HOXD11
RBM15	ETNK1
RBM15	NR2F2
RBM15	HOXA9
RBM15	POLI
RBM15	ARID4B
RBM15	SCAND1
RBM15	SPATA2L
RBM15	HNRNPA2B1
RBM15	ASIC2
RBM15	STAG3L2
RBM15	EP300
RBM15	SNORA100
RBM15	LMTK2
RBM15	HIST2H2BF
RBM15	ZNF764
RBM15	NSUN6
RBM15	MIR1343
RBM15	SNORA3B
RBM15	WDR6
RBM15	FASTK
RBM15	ANKLE2
RBM15	RNU6ATAC
RBM15	AP1G2
RBM15	NUFIP2
RBM15	ZBTB47
RBM15	ANKRD30BL
RBM15	TBL2
RBM15	C22orf24
RBM15	TLE3
RBM15	CIAO1
RBM15	GHRLOS
RBM15	REPIN1
RBM15	HS6ST2-AS1
RBM15	ADARB1
RBM15	LOC101926941
RBM15	ANXA7
RBM15	FLNA
RBM15	ZNHIT3
RBM15	POM121L2
RBM15	GSPT1
RBM15	CHSY1
RBM15	LUC7L
RBM15	KANSL1
RBM15	HIST1H1E
RBM15	DHX9
RBM15	OSBPL10-AS1
RBM15	RHOB
RBM15	INIP
RBM15	RGAG4
RBM15	IL32
RBM15	C19orf44
RBM15	HOXD10
RBM15	DALRD3
RBM15	HOXA4
RBM15	GK3P
RBM15	UTP11
RBM15	LOC105376805
RBM15	RENBP
RBM15	OVCA2
RBM15	GATA6
RBM15	LOC101928659
RBM15	ZNF521
RBM15	CSE1L
RBM15	FAM199X
RBM15	ZNF24
RBM15	MED19
RBM15	GRIN1
RBM15	SLPI
RBM15	TTC29
RBM15	TRPM6
RBM15	LINC00290
RBM15	MCOLN1
RBM15	YTHDF1
RBM15	HS3ST3A1
RBM15	FBXO5
RBM15	IGHMBP2
RBM15	C17orf58
RBM15	CARD14
RBM15	CAND2
RBM15	PPP1R42
RBM15	RPS29
RBM15	MCM7
RBM15	ZNF613
RBM15	C3orf67
RBM15	FOXC1
RBM15	LINC01599
RBM15	PSMB1
RBM15	JPH1
RBM15	ZKSCAN1
RBM15	SRD5A3
RBM15	GMNN
RBM15	TMEM243
RBM15	ZNF768
RBM15	LINC01793
RBM15	HIST1H3H
RBM15	HIST1H2BK
RBM15	RPS11
RBM15	WSCD1
RBM15	PGS1
RBM15	MSANTD1
RBM15	RPS19
RBM15	MCL1
RBM15	SNORD88B
RBM15	SRSF3
RBM15	WNK1
RBM15	DDX55
RBM15	IQCA1L
RBM15	SEMA3C
RBM15	NECAB3
RBM15	RPS24
RBM15	PRCC
RBM15	OR11H12
RBM15	MIR941-1
RBM15	CENPP
RBM15	FRAT2
RBM15	ZNF446
RBM15	MIR6787
RBM15	CDKAL1
RBM15	CDCA4
RBM15	ABT1
RBM15	MIR6848
RBM15	DACH1
RBM15	CCNT2
RBM15	TOR1A
RBM15	HSP90AA1
RBM15	ACSF3
RBM15	ATG9A
RBM15	PRPF38B
RBM15	CSDE1
RBM15	MFSD3
RBM15	DHX32
RBM15	LRFN1
RBM15	OFD1
RBM15	DEGS1
RBM15	AAMDC
RBM15	EIF5
RBM15	DVL2
RBM15	RBM6
RBM15	SEMA6A
RBM15	SNAR-I
RBM15	ARFGEF1
RBM15	ZIC4
RBM15	TMEM88
RBM15	MIR937
RBM15	TOB2P1
RBM15	HSD3B7
RBM15	LOC101927817
RBM15	LINC02111
RBM15	LINC01000
RBM15	MIR877
RBM15	TSHZ1
RBM15	COX18
RBM15	ZNF142
RBM15	CRIP2
RBM15	HSPA8
RBM15	ISX-AS1
RBM15	C2orf61
RBM15	LINC01851
RBM15	PUM1
RBM15	PPP4R3B
RBM15	BRD4
RBM15	SNORD35B
RBM15	TBC1D4
RBM15	CNOT4
RBM15	SNORD1A
RBM15	KCNV1
RBM15	MFSD11
RBM15	GNA15
RBM15	IPO11
RBM15	LDB1
RBM15	DSTYK
RBM15	SRSF10
RBM15	KIF13B
RBM15	TTC31
RBM15	FUOM
RBM15	ZNF555
RBM15	STRAP
RBM15	CCDC154
RBM15	SNORA30
RBM15	RHNO1
RBM15	SPECC1L
RBM15	ZNF655
RBM15	CDC42BPA
RBM15	LOC101928943
RBM15	GUSB
RBM15	CDCA5
RBM15	PPP1R12B
RBM15	SSU72
RBM15	TONSL
RBM15	NME3
RBM15	MME
RBM15	SLC37A3
RBM15	LOC100289511
RBM15	MIR6821
RBM15	ZNF408
RBM15	ACAT1
RBM15	SNAP47
RBM15	RPPH1
RBM15	EPN2-IT1
RBM15	FAM222A
RBM15	SPEM1
RBM15	PLEKHA7
RBM15	RBM23
RBM15	TUBA1C
RBM15	SNORD57
RBM15	CCDC84
RBM15	PAPD7
RBM15	CKB
RBM15	SNORA17B
RBM15	JMJD8
RBM15	NOP16
RBM15	MEMO1
RBM15	MIR4321
RBM15	GJC1
RBM15	DNAJC30
RBM15	IGF2BP1
RBM15	RHOG
RBM15	MIR4279
RBM15	BCAR3
RBM15	POU4F1
RBM15	CCDC171
RBM15	SPHK1
RBM15	SP3
RBM15	USP1
RBM15	LOC101927974
RBM15	GS1-124K5.11
RBM15	IL21R-AS1
RBM15	RAB39A
RBM15	PLCB4
RBM15	CCNL1
RBM15	FCGR3B
RBM15	PTEN
RBM15	H1FX-AS1
RBM15	ZFX
RBM15	ZNF668
RBM15	METTL13
RBM15	C11orf24
RBM15	TEKT4P2
RBM15	SATB2
RBM15	NAT8L
RBM15	NCKIPSD
RBM15	QRFP
RBM15	NCAPG2
RBM15	DGKQ
RBM15	EP300-AS1
RBM15	HOXB8
RBM15	MIR1226
RBM15	ZNF574
RBM15	DIDO1
RBM15	LZTS1-AS1
RBM15	GTF3C2-AS1
RBM15	TRMT44
RBM15	ZNF581
RBM15	NCK1-AS1
RBM15	COASY
RBM15	SLC1A3
RBM15	TIMM8A
RBM15	ZNF554
RBM15	MINCR
RBM15	CHST12
RBM15	HNRNPAB
RBM15	SLC5A1
RBM15	CENPX
RBM15	RGMB-AS1
RBM15	APITD1-CORT
RBM15	SNHG12
RBM15	MAP1LC3B
RBM15	RABL6
RBM15	SESN2
RBM15	CENPW
RBM15	SOX4
RBM15	MIR3652
RBM15	PIWIL2
RBM15	TECRL
RBM15	FAM208B
RBM15	C12orf73
RBM15	TYW5
RBM15	PTOV1-AS2
RBM15	FAM173B
RBM15	RBX1
RBM15	MIR222
RBM15	TTTY14
RBM15	DPH2
RBM15	SOD1
RBM15	CLDN25
RBM15	CLSPN
RBM15	INPP5E
RBM15	MAN1A2
RBM15	LOC105378311
RBM15	HIST1H2BJ
RBM15	JRK
RBM15	LOC101928775
RBM15	HOXB-AS1
RBM15	LOC102723780
RBM15	MIR939
RBM15	DYRK2
RBM15	PTRF
RBM15	PTRHD1
RBM15	SRRM2-AS1
RBM15	MRFAP1
RBM15	HM13-AS1
RBM15	FEN1
RBM15	LOC101928120
RBM15	ROBO1
RBM15	C19orf43
RBM15	CLK1
RBM15	MIR663AHG
RBM15	GMPS
RBM15	ZFP36L2
RBM15	TAF7
RBM15	MIR1244-1
RBM15	MIR5706
RBM15	PCNA
RBM15	PPP2R5A
RBM15	GGPS1
RBM15	PAXBP1
RBM15	GPD2
RBM15	AMN
RBM15	STARD9
RBM15	CEP85
RBM15	EP400NL
RBM15	SNORD14A
RBM15	SLC26A7
RBM15	U2AF2
RBM15	PPM1B
RBM15	TTC4
RBM15	THAP7
RBM15	CNTD2
RBM15	DHCR24
RBM15	RNF40
RBM15	RPL13A
RBM15	SNORD98
RBM15	CSMD1
RBM15	SAMD11
RBM15	SETD4
RBM15	LRCH3
RBM15	GLUD1
RBM15	DHRS13
RBM15	LUZP2
RBM15	PRMT6
RBM15	RAB33B
RBM15	SCML1
RBM15	RBM39
RBM15	FOXRED2
RBM15	MTRNR2L8
RBM15	NFX1
RBM15	PWP2
RBM15	C6orf120
RBM15	PANK4
RBM15	RGS18
RBM15	PIGV
RBM15	ATG4C
RBM15	UBA1
RBM15	SFT2D3
RBM15	TNFRSF1A
RBM15	EXOSC6
RBM15	RAB40C
RBM15	RPS23
RBM15	HSPH1
RBM15	MIR4638
RBM15	IPO13
RBM15	ADAR
RBM15	ZBTB39
RBM15	TIMM13
RBM15	MCAT
RBM15	GNAS
RBM15	TBX3
RBM15	LOC105371925
RBM15	FHIT
RBM15	STK25
RBM15	TIMM44
RBM15	PMPCA
RBM15	AP1M1
RBM15	KIAA1522
RBM15	LOC101929234
RBM15	GLUD1P3
RBM15	ABI2
RBM15	TTLL4
RBM15	C6orf62
RBM15	CDCA3
RBM15	ZNF512B
RBM15	THAP4
RBM15	THADA
RBM15	MIR3657
RBM15	POLR3E
RBM15	RPP14
RBM15	MIR6784
RBM15	MIR1825
RBM15	ST3GAL2
RBM15	MTRNR2L9
RBM15	DRICH1
RBM15	EPHX3
RBM15	RBM12B-AS1
RBM15	GTF3C3
RBM15	CAMLG
RBM15	CABLES1
RBM15	NDUFC1
RBM15	CDK2AP1
RBM15	HIST2H2BE
RBM15	TAF4B
RBM15	MIR6874
RBM15	RBM12B
RBM15	MAP1B
RBM15	BCL2L14
RBM15	MAP2K7
RBM15	POLR2D
RBM15	ASH2L
RBM15	DEFB115
RBM15	TCAF1
RBM15	PILRB
RBM15	LY6G5B
RBM15	MIR324
RBM15	MYH15
RBM15	DGCR8
RBM15	MLXIP
RBM15	ZSWIM8
RBM15	NDUFS7
RBM15	EVPL
RBM15	LOC101927164
RBM15	CARNS1
RBM15	LOC646903
RBM15	WAPL
RBM15	GAS1
RBM15	PTPMT1
RBM15	VMP1
RBM15	PPP1CC
RBM15	WDR73
RBM15	PSMB4
RBM15	PIBF1
RBM15	SMAD6
RBM15	LOC284009
RBM15	LRP3
RBM15	REV1
RBM15	RILP
RBM15	OTUD5
RBM15	LDOC1L
RBM15	PI4KA
RBM15	VHL
RBM15	TMEM191B
RBM15	PRPF8
RBM15	TMEM203
RBM15	CTNND1
RBM15	PFKFB3
RBM15	NNT-AS1
RBM15	GTPBP3
RBM15	MIR1292
RBM15	ATF7IP2
RBM15	NDUFB2
RBM15	ANKRD13C
RBM15	ZNF74
RBM15	UNC119
RBM15	MAGI3
RBM15	ERVFRD-1
RBM15	CASKIN2
RBM15	DNASE1
RBM15	PDDC1
RBM15	TRIM16
RBM15	PTBP2
RBM15	CYTH1
RBM15	ANKRD42
RBM15	FUT5
RBM15	ZNF687
RBM15	GON4L
RBM15	DPP3
RBM15	BAG3
RBM15	STOX2
RBM15	LINC01090
RBM15	BRPF1
RBM15	SNTB2
RBM15	ANKRD19P
RBM15	AMH
RBM15	MIR6766
RBM15	DZIP1
RBM15	WASL
RBM15	ESYT1
RBM15	CCDC8
RBM15	LRTM2
RBM15	CD70
RBM15	PIK3CD-AS2
RBM15	URB2
RBM15	ZNF865
RBM15	SULF1
RBM15	TRA2B
RBM15	TATDN2
RBM15	XYLT2
RBM15	GPAA1
RBM15	TSPYL2
RBM15	FTL
RBM15	C1QL4
RBM15	PRR7
RBM15	HSPD1
RBM15	WFS1
RBM15	ATP1A1
RBM15	LOC91450
RBM15	PIN4P1
RBM15	QTRT2
RBM15	MIR423
RBM15	TFPT
RBM15	RGPD5
RBM15	ARL6IP1
RBM15	FBRS
RBM15	IRF2BP1
RBM15	HIST1H3E
RBM15	LYRM2
RBM15	NAGLU
RBM15	NDRG4
RBM15	XRCC2
RBM15	NOB1
RBM15	RNF157
RBM15	ZNHIT2
RBM15	HIST1H2AM
RBM15	NDOR1
RBM15	SEC14L1
RBM15	HOXA13
RBM15	PTGES2
RBM15	PLCE1-AS2
RBM15	GABARAP
RBM15	MIR3187
RBM15	TMEM44-AS1
RBM15	DERL1
RBM15	FAM3A
RBM15	RNF138
RBM15	PRELID1
RBM15	LINC01635
RBM15	NPDC1
RBM15	TRIP11
RBM15	TMPRSS12
RBM15	GPATCH4
RBM15	SEPHS2
RBM15	RNF34
RBM15	RAVER1
RBM15	TYMSOS
RBM15	CSNK1E
RBM15	ZNF79
RBM15	ZNF526
RBM15	PPP1R10
RBM15	S100A13
RBM15	ITGA1
RBM15	FEM1A
RBM15	FBXL5
RBM15	SF3A3
RBM15	RANBP1
RBM15	HIST1H2BO
RBM15	NPAT
RBM15	SPDL1
RBM15	KBTBD6
RBM15	SLC4A1AP
RBM15	ARHGAP31-AS1
RBM15	LOC105371414
RBM15	MKRN2
RBM15	TXN2
RBM15	CARD11
RBM15	MED13
RBM15	TANK
RBM15	ZNF205-AS1
RBM15	ZNF70
RBM15	EIF1
RBM15	SUGP2
RBM15	BCORL1
RBM15	POU5F1P4
RBM15	KIF18B
RBM15	MSRA
RBM15	TAF5L
RBM15	LOC101929709
RBM15	CCDC85B
RBM15	C12orf57
RBM15	BAMBI
RBM15	MZF1
RBM15	PPM1M
RBM15	CCT4
RBM15	LMAN1L
RBM15	SNORD134
RBM15	OLMALINC
RBM15	PGAM5
RBM15	PDXP

## Sheet: YTHDF1 targets
name	targetgene
YTHDF1	SON
YTHDF1	CREBBP
YTHDF1	ZIKV RNA
YTHDF1	PHLPP2
YTHDF1	GAG
YTHDF1	REV
YTHDF1	ENV
YTHDF1	EV71 RNA
YTHDF1	HCV RNA
YTHDF1	ENSG00000188636
YTHDF1	ENSG00000242802
YTHDF1	ENSG00000111961
YTHDF1	ENSG00000153885
YTHDF1	ENSG00000040199
YTHDF1	ENSG00000186376
YTHDF1	ENSG00000131711
YTHDF1	ENSG00000105011
YTHDF1	ENSG00000181588
YTHDF1	ENSG00000187079
YTHDF1	ENSG00000178878
YTHDF1	ENSG00000119614
YTHDF1	ENSG00000173456
YTHDF1	ENSG00000112406
YTHDF1	ENSG00000166197
YTHDF1	ENSG00000147883
YTHDF1	ENSG00000185803
YTHDF1	ENSG00000239900
YTHDF1	ENSG00000215305
YTHDF1	ENSG00000011243
YTHDF1	ENSG00000076604
YTHDF1	ENSG00000237499
YTHDF1	ENSG00000157368
YTHDF1	ENSG00000197077
YTHDF1	ENSG00000188483
YTHDF1	ENSG00000187098
YTHDF1	ENSG00000260458
YTHDF1	ENSG00000158793
YTHDF1	ENSG00000107816
YTHDF1	ENSG00000173621
YTHDF1	ENSG00000237330
YTHDF1	ENSG00000113580
YTHDF1	ENSG00000125872
YTHDF1	ENSG00000182963
YTHDF1	ENSG00000177119
YTHDF1	ENSG00000258136
YTHDF1
YTHDF1	ENSG00000181523
YTHDF1	ENSG00000140522
YTHDF1	ENSG00000100234
YTHDF1	ENSG00000277972
YTHDF1	ENSG00000179262
YTHDF1	ENSG00000226746
YTHDF1	ENSG00000148339
YTHDF1	ENSG00000277947
YTHDF1	ENSG00000161642
YTHDF1	ENSG00000174915
YTHDF1	ENSG00000109819
YTHDF1	ENSG00000101977
YTHDF1	ENSG00000271303
YTHDF1	ENSG00000223714
YTHDF1	ENSG00000196663
YTHDF1	ENSG00000250546
YTHDF1	ENSG00000076685
YTHDF1	ENSG00000058404
YTHDF1	ENSG00000152518
YTHDF1	ENSG00000147124
YTHDF1	ENSG00000115163
YTHDF1	ENSG00000141101
YTHDF1	ENSG00000108669
YTHDF1	ENSG00000204388
YTHDF1	ENSG00000164045
YTHDF1	ENSG00000085872
YTHDF1	ENSG00000119969
YTHDF1	ENSG00000125447
YTHDF1	ENSG00000183979
YTHDF1	ENSG00000110171
YTHDF1	ENSG00000141349
YTHDF1	ENSG00000278791
YTHDF1	ENSG00000112877
YTHDF1	ENSG00000090615
YTHDF1	ENSG00000232560
YTHDF1	ENSG00000113108
YTHDF1	ENSG00000130717
YTHDF1	ENSG00000166289
YTHDF1	ENSG00000157999
YTHDF1	ENSG00000100311
YTHDF1	ENSG00000182095
YTHDF1	ENSG00000281189
YTHDF1	ENSG00000221381
YTHDF1	ENSG00000101413
YTHDF1	ENSG00000277249
YTHDF1	ENSG00000065427
YTHDF1	ENSG00000206775
YTHDF1	ENSG00000132952
YTHDF1	ENSG00000235470
YTHDF1	ENSG00000241878
YTHDF1	ENSG00000180535
YTHDF1	ENSG00000237172
YTHDF1	ENSG00000281991
YTHDF1	ENSG00000091106
YTHDF1	ENSG00000277887
YTHDF1	ENSG00000090776
YTHDF1	ENSG00000105397
YTHDF1	ENSG00000142319
YTHDF1	ENSG00000176022
YTHDF1	ENSG00000143374
YTHDF1	ENSG00000263361
YTHDF1	ENSG00000221909
YTHDF1	ENSG00000197238
YTHDF1	ENSG00000198843
YTHDF1	ENSG00000087460
YTHDF1	ENSG00000197540
YTHDF1	ENSG00000247077
YTHDF1	ENSG00000230021
YTHDF1	ENSG00000230806
YTHDF1	ENSG00000260032
YTHDF1	ENSG00000239305
YTHDF1	ENSG00000264049
YTHDF1	ENSG00000131446
YTHDF1	ENSG00000225595
YTHDF1	ENSG00000056097
YTHDF1	ENSG00000075624
YTHDF1	ENSG00000137872
YTHDF1	ENSG00000270641
YTHDF1	ENSG00000136213
YTHDF1	ENSG00000143418
YTHDF1	ENSG00000161082
YTHDF1	ENSG00000008283
YTHDF1	ENSG00000131899
YTHDF1	ENSG00000124942
YTHDF1	ENSG00000197448
YTHDF1	ENSG00000104142
YTHDF1	ENSG00000111371
YTHDF1	ENSG00000189079
YTHDF1	ENSG00000204267
YTHDF1	ENSG00000075975
YTHDF1	ENSG00000086598
YTHDF1	ENSG00000105612
YTHDF1	ENSG00000274111
YTHDF1	ENSG00000185347
YTHDF1	ENSG00000242265
YTHDF1	ENSG00000183696
YTHDF1	ENSG00000215483
YTHDF1	ENSG00000167566
YTHDF1	ENSG00000185504
YTHDF1	ENSG00000139644
YTHDF1	ENSG00000166454
YTHDF1	ENSG00000196950
YTHDF1	ENSG00000204580
YTHDF1	ENSG00000066735
YTHDF1	ENSG00000214174
YTHDF1	ENSG00000117592
YTHDF1	ENSG00000138386
YTHDF1	ENSG00000187713
YTHDF1	ENSG00000211584
YTHDF1	ENSG00000108639
YTHDF1	ENSG00000062716
YTHDF1	ENSG00000159217
YTHDF1	ENSG00000207701
YTHDF1	ENSG00000182175
YTHDF1	ENSG00000249592
YTHDF1	ENSG00000116237
YTHDF1	ENSG00000128346
YTHDF1	ENSG00000144218
YTHDF1	ENSG00000183291
YTHDF1	ENSG00000116863
YTHDF1	ENSG00000214262
YTHDF1	ENSG00000249641
YTHDF1	ENSG00000134014
YTHDF1	ENSG00000011304
YTHDF1	ENSG00000134294
YTHDF1	ENSG00000178996
YTHDF1	ENSG00000189077
YTHDF1	ENSG00000140943
YTHDF1	ENSG00000129474
YTHDF1	ENSG00000174016
YTHDF1	ENSG00000061656
YTHDF1	ENSG00000105866
YTHDF1	ENSG00000131508
YTHDF1	ENSG00000160223
YTHDF1	ENSG00000215301
YTHDF1	ENSG00000165192
YTHDF1	ENSG00000198517
YTHDF1	ENSG00000165617
YTHDF1	ENSG00000187791
YTHDF1	ENSG00000128965
YTHDF1	ENSG00000235700
YTHDF1	ENSG00000164318
YTHDF1	ENSG00000114554
YTHDF1	ENSG00000125755
YTHDF1	ENSG00000188807
YTHDF1	ENSG00000131043
YTHDF1	ENSG00000137106
YTHDF1	ENSG00000143443
YTHDF1	ENSG00000054967
YTHDF1	ENSG00000177051
YTHDF1	ENSG00000197965
YTHDF1	ENSG00000047634
YTHDF1	ENSG00000182676
YTHDF1	ENSG00000119402
YTHDF1	ENSG00000160991
YTHDF1	ENSG00000140006
YTHDF1	ENSG00000203812
YTHDF1	ENSG00000108561
YTHDF1	ENSG00000162062
YTHDF1	ENSG00000172534
YTHDF1	ENSG00000102032
YTHDF1	ENSG00000136997
YTHDF1	ENSG00000130508
YTHDF1	ENSG00000112763
YTHDF1	ENSG00000221411
YTHDF1	ENSG00000172728
YTHDF1	ENSG00000169704
YTHDF1	ENSG00000157191
YTHDF1	ENSG00000123136
YTHDF1	ENSG00000042304
YTHDF1	ENSG00000188976
YTHDF1	ENSG00000206140
YTHDF1	ENSG00000110955
YTHDF1	ENSG00000173013
YTHDF1	ENSG00000255857
YTHDF1	ENSG00000265241
YTHDF1	ENSG00000012232
YTHDF1	ENSG00000124688
YTHDF1	ENSG00000132613
YTHDF1	ENSG00000197753
YTHDF1	ENSG00000060642
YTHDF1	ENSG00000085185
YTHDF1	ENSG00000212452
YTHDF1	ENSG00000198276
YTHDF1	ENSG00000258429
YTHDF1	ENSG00000131871
YTHDF1	ENSG00000124257
YTHDF1	ENSG00000168209
YTHDF1	ENSG00000272296
YTHDF1	ENSG00000075275
YTHDF1	ENSG00000181830
YTHDF1	ENSG00000117318
YTHDF1	ENSG00000113492
YTHDF1	ENSG00000167996
YTHDF1	ENSG00000127054
YTHDF1	ENSG00000198931
YTHDF1	ENSG00000103241
YTHDF1	ENSG00000075618
YTHDF1	ENSG00000177981
YTHDF1	ENSG00000233101
YTHDF1	ENSG00000124196
YTHDF1	ENSG00000198814
YTHDF1	ENSG00000171246
YTHDF1	ENSG00000187959
YTHDF1	ENSG00000169926
YTHDF1	ENSG00000177613
YTHDF1	ENSG00000135763
YTHDF1	ENSG00000112137
YTHDF1	ENSG00000150347
YTHDF1	ENSG00000186283
YTHDF1	ENSG00000099203
YTHDF1	ENSG00000250056
YTHDF1	ENSG00000198346
YTHDF1	ENSG00000183741
YTHDF1	ENSG00000082641
YTHDF1	ENSG00000177951
YTHDF1	ENSG00000212402
YTHDF1	ENSG00000172757
YTHDF1	ENSG00000164631
YTHDF1	ENSG00000244687
YTHDF1	ENSG00000103035
YTHDF1	ENSG00000236866
YTHDF1	ENSG00000136758
YTHDF1	ENSG00000221039
YTHDF1	ENSG00000182022
YTHDF1	ENSG00000155366
YTHDF1	ENSG00000103044
YTHDF1	ENSG00000119121
YTHDF1	ENSG00000113739
YTHDF1	ENSG00000239608
YTHDF1	ENSG00000133275
YTHDF1	ENSG00000166387
YTHDF1	ENSG00000235750
YTHDF1	ENSG00000167554
YTHDF1	ENSG00000196262
YTHDF1	ENSG00000184785
YTHDF1	ENSG00000230513
YTHDF1	ENSG00000278598
YTHDF1	ENSG00000117601
YTHDF1	ENSG00000137414
YTHDF1	ENSG00000140553
YTHDF1	ENSG00000178209
YTHDF1	ENSG00000060982
YTHDF1	ENSG00000164088
YTHDF1	ENSG00000187957
YTHDF1	ENSG00000135973
YTHDF1	ENSG00000281832
YTHDF1	ENSG00000111653
YTHDF1	ENSG00000176826
YTHDF1	ENSG00000126903
YTHDF1	ENSG00000158615
YTHDF1	ENSG00000106246
YTHDF1	ENSG00000108064
YTHDF1	ENSG00000162413
YTHDF1	ENSG00000168298
YTHDF1	ENSG00000173894
YTHDF1	ENSG00000208012
YTHDF1	ENSG00000180720
YTHDF1	ENSG00000164855
YTHDF1	ENSG00000272543
YTHDF1	ENSG00000005073
YTHDF1	ENSG00000160007
YTHDF1	ENSG00000245532
YTHDF1	ENSG00000175040
YTHDF1	ENSG00000165462
YTHDF1	ENSG00000163352
YTHDF1	ENSG00000114867
YTHDF1	ENSG00000163170
YTHDF1	ENSG00000164713
YTHDF1	ENSG00000174106
YTHDF1	ENSG00000142089
YTHDF1	ENSG00000146676
YTHDF1	ENSG00000264211
YTHDF1	ENSG00000102178
YTHDF1	ENSG00000160999
YTHDF1	ENSG00000104915
YTHDF1	ENSG00000170852
YTHDF1	ENSG00000226479
YTHDF1	ENSG00000221808
YTHDF1	ENSG00000076321
YTHDF1	ENSG00000161905
YTHDF1	ENSG00000171219
YTHDF1	ENSG00000156261
YTHDF1	ENSG00000165929
YTHDF1	ENSG00000090432
YTHDF1	ENSG00000180900
YTHDF1	ENSG00000189043
YTHDF1	ENSG00000130309
YTHDF1	ENSG00000262628
YTHDF1	ENSG00000166949
YTHDF1	ENSG00000182544
YTHDF1	ENSG00000169136
YTHDF1	ENSG00000244045
YTHDF1	ENSG00000227533
YTHDF1	ENSG00000271824
YTHDF1	ENSG00000199150
YTHDF1	ENSG00000137834
YTHDF1	ENSG00000125485
YTHDF1	ENSG00000100445
YTHDF1	ENSG00000272899
YTHDF1	ENSG00000134815
YTHDF1	ENSG00000100399
YTHDF1	ENSG00000144959
YTHDF1	ENSG00000181467
YTHDF1	ENSG00000095932
YTHDF1	ENSG00000129673
YTHDF1	ENSG00000128928
YTHDF1	ENSG00000055917
YTHDF1	ENSG00000141580
YTHDF1	ENSG00000111218
YTHDF1	ENSG00000125657
YTHDF1	ENSG00000108255
YTHDF1	ENSG00000172006
YTHDF1	ENSG00000165782
YTHDF1	ENSG00000160886
YTHDF1	ENSG00000131023
YTHDF1	ENSG00000167173
YTHDF1	ENSG00000280494
YTHDF1	ENSG00000112218
YTHDF1	ENSG00000203795
YTHDF1	ENSG00000112576
YTHDF1	ENSG00000183770
YTHDF1	ENSG00000124203
YTHDF1	ENSG00000241370
YTHDF1	ENSG00000170128
YTHDF1	ENSG00000113312
YTHDF1	ENSG00000070501
YTHDF1	ENSG00000214765
YTHDF1	ENSG00000168899
YTHDF1	ENSG00000019144
YTHDF1	ENSG00000239857
YTHDF1	ENSG00000145332
YTHDF1	ENSG00000166886
YTHDF1	ENSG00000116774
YTHDF1	ENSG00000103168
YTHDF1	ENSG00000202198
YTHDF1	ENSG00000112977
YTHDF1	ENSG00000124207
YTHDF1	ENSG00000106799
YTHDF1	ENSG00000141699
YTHDF1	ENSG00000173540
YTHDF1	ENSG00000132819
YTHDF1	ENSG00000164236
YTHDF1	ENSG00000128567
YTHDF1	ENSG00000207741
YTHDF1	ENSG00000168872
YTHDF1	ENSG00000169228
YTHDF1	ENSG00000115355
YTHDF1	ENSG00000159314
YTHDF1	ENSG00000101096
YTHDF1	ENSG00000167447
YTHDF1	ENSG00000124391
YTHDF1	ENSG00000168936
YTHDF1	ENSG00000082258
YTHDF1	ENSG00000199477
YTHDF1	ENSG00000134690
YTHDF1	ENSG00000136643
YTHDF1	ENSG00000185818
YTHDF1	ENSG00000128617
YTHDF1	ENSG00000267270
YTHDF1	ENSG00000204316
YTHDF1	ENSG00000164828
YTHDF1	ENSG00000197044
YTHDF1	ENSG00000005961
YTHDF1	ENSG00000163866
YTHDF1	ENSG00000159069
YTHDF1	ENSG00000166582
YTHDF1	ENSG00000125166
YTHDF1	ENSG00000130303
YTHDF1	ENSG00000138750
YTHDF1	ENSG00000188710
YTHDF1	ENSG00000147155
YTHDF1	ENSG00000273311
YTHDF1	ENSG00000182324
YTHDF1	ENSG00000143157
YTHDF1	ENSG00000171067
YTHDF1	ENSG00000130203
YTHDF1	ENSG00000186416
YTHDF1	ENSG00000008300
YTHDF1	ENSG00000174282
YTHDF1	ENSG00000115657
YTHDF1	ENSG00000129197
YTHDF1	ENSG00000124243
YTHDF1	ENSG00000062582
YTHDF1	ENSG00000146950
YTHDF1	ENSG00000143878
YTHDF1	ENSG00000152904
YTHDF1	ENSG00000177283
YTHDF1	ENSG00000148396
YTHDF1	ENSG00000279302
YTHDF1	ENSG00000162745
YTHDF1	ENSG00000104140
YTHDF1	ENSG00000147684
YTHDF1	ENSG00000184840
YTHDF1	ENSG00000109436
YTHDF1	ENSG00000106133
YTHDF1	ENSG00000154025
YTHDF1	ENSG00000153048
YTHDF1	ENSG00000275143
YTHDF1	ENSG00000182264
YTHDF1	ENSG00000168003
YTHDF1	ENSG00000146243
YTHDF1	ENSG00000183307
YTHDF1	ENSG00000173545
YTHDF1	ENSG00000130589
YTHDF1	ENSG00000096384
YTHDF1	ENSG00000101161
YTHDF1	ENSG00000213722
YTHDF1	ENSG00000007038
YTHDF1	ENSG00000089597
YTHDF1	ENSG00000142396
YTHDF1	ENSG00000178093
YTHDF1	ENSG00000181323
YTHDF1	ENSG00000179943
YTHDF1	ENSG00000175287
YTHDF1	ENSG00000043143
YTHDF1	ENSG00000114933
YTHDF1	ENSG00000184281
YTHDF1	ENSG00000104904
YTHDF1	ENSG00000275342
YTHDF1	ENSG00000088038
YTHDF1	ENSG00000132881
YTHDF1	ENSG00000100284
YTHDF1	ENSG00000070404
YTHDF1	ENSG00000154065
YTHDF1	ENSG00000020256
YTHDF1	ENSG00000150526
YTHDF1	ENSG00000171116
YTHDF1	ENSG00000177082
YTHDF1	ENSG00000166851
YTHDF1	ENSG00000172379
YTHDF1	ENSG00000087302
YTHDF1	ENSG00000172336
YTHDF1	ENSG00000179862
YTHDF1	ENSG00000100522
YTHDF1	ENSG00000111266
YTHDF1	ENSG00000143226
YTHDF1	ENSG00000221533
YTHDF1	ENSG00000117906
YTHDF1	ENSG00000136243
YTHDF1	ENSG00000172053
YTHDF1	ENSG00000160325
YTHDF1	ENSG00000184675
YTHDF1	ENSG00000005421
YTHDF1	ENSG00000109625
YTHDF1	ENSG00000109861
YTHDF1	ENSG00000148291
YTHDF1	ENSG00000161847
YTHDF1	ENSG00000169813
YTHDF1	ENSG00000227195
YTHDF1	ENSG00000239605
YTHDF1	ENSG00000251015
YTHDF1	ENSG00000137822
YTHDF1	ENSG00000141526
YTHDF1	ENSG00000210741
YTHDF1	ENSG00000095739
YTHDF1	ENSG00000149809
YTHDF1	ENSG00000105443
YTHDF1	ENSG00000226913
YTHDF1	ENSG00000150510
YTHDF1	ENSG00000135956
YTHDF1	ENSG00000141965
YTHDF1	ENSG00000205903
YTHDF1	ENSG00000004399
YTHDF1	ENSG00000108510
YTHDF1	ENSG00000143373
YTHDF1	ENSG00000132768
YTHDF1	ENSG00000170876
YTHDF1	ENSG00000283296
YTHDF1	ENSG00000148773
YTHDF1	ENSG00000088053
YTHDF1	ENSG00000116133
YTHDF1	ENSG00000254858
YTHDF1	ENSG00000100836
YTHDF1	ENSG00000266297
YTHDF1	ENSG00000232775
YTHDF1	ENSG00000186193
YTHDF1	ENSG00000240857
YTHDF1	ENSG00000112378
YTHDF1	ENSG00000179409
YTHDF1	ENSG00000156521
YTHDF1	ENSG00000138061
YTHDF1	ENSG00000243789
YTHDF1	ENSG00000180448
YTHDF1	ENSG00000122482
YTHDF1	ENSG00000123416
YTHDF1	ENSG00000173702
YTHDF1	ENSG00000141622
YTHDF1	ENSG00000103342
YTHDF1	ENSG00000163512
YTHDF1	ENSG00000179598
YTHDF1	ENSG00000283351
YTHDF1	ENSG00000164778
YTHDF1	ENSG00000157540
YTHDF1	ENSG00000158113
YTHDF1	ENSG00000169181
YTHDF1	ENSG00000073060
YTHDF1	ENSG00000198736
YTHDF1	ENSG00000182376
YTHDF1	ENSG00000203668
YTHDF1	ENSG00000134748
YTHDF1	ENSG00000185100
YTHDF1	ENSG00000071655
YTHDF1	ENSG00000167553
YTHDF1	ENSG00000141098
YTHDF1	ENSG00000116032
YTHDF1	ENSG00000156860
YTHDF1	ENSG00000126453
YTHDF1	ENSG00000143384
YTHDF1	ENSG00000105887
YTHDF1	ENSG00000162066
YTHDF1	ENSG00000126461
YTHDF1	ENSG00000004975
YTHDF1	ENSG00000274266
YTHDF1	ENSG00000189306
YTHDF1	ENSG00000163545
YTHDF1	ENSG00000228300
YTHDF1	ENSG00000233077
YTHDF1	ENSG00000100410
YTHDF1	ENSG00000197114
YTHDF1	ENSG00000239704
YTHDF1	ENSG00000120215
YTHDF1	ENSG00000158865
YTHDF1	ENSG00000185950
YTHDF1	ENSG00000171621
YTHDF1	ENSG00000124749
YTHDF1	ENSG00000182197
YTHDF1	ENSG00000101452
YTHDF1	ENSG00000176014
YTHDF1	ENSG00000132932
YTHDF1	ENSG00000097096
YTHDF1	ENSG00000138085
YTHDF1	ENSG00000072274
YTHDF1	ENSG00000164151
YTHDF1	ENSG00000145391
YTHDF1	ENSG00000137801
YTHDF1	ENSG00000104731
YTHDF1	ENSG00000120885
YTHDF1	ENSG00000146856
YTHDF1	ENSG00000147130
YTHDF1	ENSG00000105976
YTHDF1	ENSG00000105655
YTHDF1	ENSG00000163608
YTHDF1	ENSG00000168077
YTHDF1	ENSG00000160298
YTHDF1	ENSG00000065320
YTHDF1	ENSG00000275967
YTHDF1	ENSG00000241469
YTHDF1	ENSG00000131323
YTHDF1	ENSG00000266270
YTHDF1	ENSG00000253598
YTHDF1	ENSG00000155850
YTHDF1	ENSG00000182035
YTHDF1	ENSG00000174945
YTHDF1	ENSG00000130305
YTHDF1	ENSG00000115816
YTHDF1	ENSG00000115946
YTHDF1	ENSG00000178498
YTHDF1	ENSG00000216101
YTHDF1	ENSG00000157593
YTHDF1	ENSG00000064545
YTHDF1	ENSG00000128271
YTHDF1	ENSG00000270066
YTHDF1	ENSG00000169359
YTHDF1	ENSG00000090861
YTHDF1	ENSG00000196455
YTHDF1	ENSG00000130255
YTHDF1	ENSG00000108679
YTHDF1	ENSG00000199347
YTHDF1	ENSG00000124098
YTHDF1	ENSG00000141873
YTHDF1	ENSG00000124212
YTHDF1	ENSG00000123685
YTHDF1	ENSG00000225778
YTHDF1	ENSG00000171858
YTHDF1	ENSG00000140557
YTHDF1	ENSG00000207990
YTHDF1	ENSG00000231064
YTHDF1	ENSG00000055070
YTHDF1	ENSG00000266104
YTHDF1	ENSG00000103064
YTHDF1	ENSG00000158526
YTHDF1	ENSG00000078401
YTHDF1	ENSG00000228146
YTHDF1	ENSG00000203485
YTHDF1	ENSG00000270885
YTHDF1	ENSG00000213398
YTHDF1	ENSG00000251503
YTHDF1	ENSG00000188229
YTHDF1	ENSG00000026508
YTHDF1	ENSG00000125458
YTHDF1	ENSG00000100908
YTHDF1	ENSG00000101294
YTHDF1	ENSG00000197372
YTHDF1	ENSG00000163812
YTHDF1	ENSG00000158169
YTHDF1	ENSG00000232434
YTHDF1	ENSG00000204344
YTHDF1	ENSG00000100162
YTHDF1	ENSG00000170855
YTHDF1	ENSG00000129625
YTHDF1	ENSG00000174437
YTHDF1	ENSG00000100294
YTHDF1	ENSG00000111640
YTHDF1	ENSG00000212158
YTHDF1	ENSG00000095319
YTHDF1	ENSG00000154305
YTHDF1	ENSG00000160785
YTHDF1	ENSG00000119574
YTHDF1	ENSG00000281881
YTHDF1	ENSG00000265110
YTHDF1	ENSG00000151835
YTHDF1	ENSG00000168792
YTHDF1	ENSG00000204386
YTHDF1	ENSG00000273776
YTHDF1	ENSG00000166484
YTHDF1	ENSG00000149922
YTHDF1	ENSG00000117461
YTHDF1	ENSG00000106636
YTHDF1	ENSG00000157110
YTHDF1	ENSG00000171792
YTHDF1	ENSG00000006118
YTHDF1	ENSG00000202363
YTHDF1	ENSG00000235217
YTHDF1	ENSG00000136634
YTHDF1	ENSG00000204954
YTHDF1	ENSG00000065308
YTHDF1	ENSG00000229205
YTHDF1	ENSG00000114021
YTHDF1	ENSG00000158792
YTHDF1	ENSG00000264073
YTHDF1	ENSG00000182685
YTHDF1	ENSG00000011454
YTHDF1	ENSG00000176170
YTHDF1	ENSG00000079432
YTHDF1	ENSG00000185823
YTHDF1	ENSG00000165916
YTHDF1	ENSG00000133059
YTHDF1	ENSG00000229792
YTHDF1	ENSG00000144791
YTHDF1	ENSG00000118900
YTHDF1	ENSG00000117069
YTHDF1	ENSG00000114354
YTHDF1	ENSG00000124256
YTHDF1	ENSG00000274494
YTHDF1	ENSG00000112308
YTHDF1	ENSG00000150773
YTHDF1	ENSG00000182154
YTHDF1	ENSG00000164976
YTHDF1	ENSG00000230920
YTHDF1	ENSG00000261448
YTHDF1	ENSG00000196776
YTHDF1	ENSG00000177606
YTHDF1	ENSG00000107341
YTHDF1	ENSG00000171368
YTHDF1	ENSG00000176871
YTHDF1	ENSG00000239779
YTHDF1	ENSG00000202538
YTHDF1	ENSG00000135835
YTHDF1	ENSG00000163348
YTHDF1	ENSG00000069329
YTHDF1	ENSG00000150455
YTHDF1	ENSG00000171574
YTHDF1	ENSG00000197714
YTHDF1	ENSG00000202252
YTHDF1	ENSG00000263834
YTHDF1	ENSG00000155090
YTHDF1	ENSG00000112245
YTHDF1	ENSG00000279331
YTHDF1	ENSG00000207967
YTHDF1	ENSG00000101440
YTHDF1	ENSG00000257264
YTHDF1	ENSG00000143473
YTHDF1	ENSG00000170100
YTHDF1	ENSG00000179304
YTHDF1	ENSG00000096696
YTHDF1	ENSG00000104979
YTHDF1	ENSG00000105607
YTHDF1	ENSG00000253327
YTHDF1	ENSG00000001630
YTHDF1	ENSG00000250208
YTHDF1	ENSG00000111678
YTHDF1	ENSG00000173486
YTHDF1	ENSG00000263670
YTHDF1	ENSG00000181929
YTHDF1	ENSG00000184009
YTHDF1	ENSG00000177602
YTHDF1	ENSG00000179889
YTHDF1	ENSG00000177732
YTHDF1	ENSG00000100413
YTHDF1	ENSG00000141337
YTHDF1	ENSG00000167699
YTHDF1	ENSG00000164190
YTHDF1	ENSG00000166261
YTHDF1	ENSG00000131379
YTHDF1	ENSG00000182108
YTHDF1	ENSG00000125875
YTHDF1	ENSG00000104964
YTHDF1	ENSG00000251369
YTHDF1	ENSG00000248333
YTHDF1	ENSG00000173432
YTHDF1	ENSG00000108021
YTHDF1	ENSG00000163472
YTHDF1	ENSG00000258689
YTHDF1	ENSG00000087086
YTHDF1	ENSG00000103363
YTHDF1	ENSG00000126602
YTHDF1	ENSG00000130751
YTHDF1	ENSG00000278420
YTHDF1	ENSG00000130382
YTHDF1	ENSG00000157315
YTHDF1	ENSG00000141401
YTHDF1	ENSG00000269896
YTHDF1	ENSG00000184640
YTHDF1	ENSG00000178719
YTHDF1	ENSG00000166165
YTHDF1	ENSG00000221641
YTHDF1	ENSG00000164379
YTHDF1	ENSG00000156875
YTHDF1	ENSG00000120910
YTHDF1	ENSG00000181104
YTHDF1	ENSG00000091262
YTHDF1	ENSG00000179431
YTHDF1	ENSG00000165185
YTHDF1	ENSG00000163399
YTHDF1	ENSG00000108813
YTHDF1	ENSG00000167767
YTHDF1	ENSG00000212283
YTHDF1	ENSG00000242689
YTHDF1	ENSG00000198680
YTHDF1	ENSG00000167657
YTHDF1	ENSG00000133316
YTHDF1	ENSG00000188848
YTHDF1	ENSG00000103254
YTHDF1	ENSG00000180822
YTHDF1	ENSG00000274258
YTHDF1	ENSG00000127452
YTHDF1	ENSG00000264994
YTHDF1	ENSG00000256683
YTHDF1	ENSG00000120733
YTHDF1	ENSG00000235191
YTHDF1	ENSG00000263956
YTHDF1	ENSG00000169710
YTHDF1	ENSG00000207924
YTHDF1	ENSG00000278156
YTHDF1	ENSG00000198681
YTHDF1	ENSG00000207839
YTHDF1	ENSG00000185909
YTHDF1	ENSG00000100314
YTHDF1	ENSG00000131196
YTHDF1	ENSG00000151883
YTHDF1	ENSG00000155330
YTHDF1	ENSG00000170776
YTHDF1	ENSG00000270006
YTHDF1	ENSG00000147535
YTHDF1	ENSG00000185129
YTHDF1	ENSG00000078668
YTHDF1	ENSG00000163945
YTHDF1	ENSG00000176697
YTHDF1	ENSG00000197183
YTHDF1	ENSG00000183048
YTHDF1	ENSG00000166012
YTHDF1	ENSG00000148153
YTHDF1	ENSG00000251027
YTHDF1	ENSG00000168040
YTHDF1	ENSG00000238650
YTHDF1	ENSG00000226706
YTHDF1	ENSG00000135912
YTHDF1	ENSG00000160716
YTHDF1	ENSG00000221331
YTHDF1	ENSG00000116574
YTHDF1	ENSG00000167525
YTHDF1	ENSG00000143294
YTHDF1	ENSG00000183431
YTHDF1	ENSG00000142794
YTHDF1	ENSG00000212864
YTHDF1	ENSG00000078269
YTHDF1	ENSG00000170296
YTHDF1	ENSG00000074266
YTHDF1	ENSG00000158402
YTHDF1	ENSG00000008710
YTHDF1	ENSG00000188959
YTHDF1	ENSG00000145996
YTHDF1	ENSG00000180011
YTHDF1	ENSG00000175104
YTHDF1	ENSG00000101210
YTHDF1	ENSG00000197324
YTHDF1	ENSG00000101160
YTHDF1	ENSG00000197136
YTHDF1	ENSG00000136830
YTHDF1	ENSG00000159377
YTHDF1	ENSG00000276712
YTHDF1	ENSG00000151689
YTHDF1	ENSG00000178951
YTHDF1	ENSG00000261008
YTHDF1	ENSG00000224057
YTHDF1	ENSG00000228126
YTHDF1	ENSG00000235106
YTHDF1	ENSG00000205730
YTHDF1	ENSG00000198700
YTHDF1	ENSG00000121289
YTHDF1	ENSG00000146535
YTHDF1	ENSG00000186462
YTHDF1	ENSG00000105371
YTHDF1	ENSG00000091527
YTHDF1	ENSG00000167394
YTHDF1	ENSG00000128191
YTHDF1	ENSG00000149636
YTHDF1	ENSG00000231305
YTHDF1	ENSG00000266802
YTHDF1	ENSG00000167491
YTHDF1	ENSG00000075240
YTHDF1	ENSG00000120738
YTHDF1	ENSG00000265806
YTHDF1	ENSG00000161021
YTHDF1	ENSG00000111676
YTHDF1	ENSG00000099624
YTHDF1	ENSG00000160949
YTHDF1	ENSG00000237476
YTHDF1	ENSG00000257381
YTHDF1	ENSG00000204588
YTHDF1	ENSG00000139725
YTHDF1	ENSG00000162522
YTHDF1	ENSG00000130032
YTHDF1	ENSG00000164535
YTHDF1	ENSG00000118655
YTHDF1	ENSG00000178252
YTHDF1	ENSG00000261824
YTHDF1	ENSG00000248008
YTHDF1	ENSG00000199072
YTHDF1	ENSG00000013588
YTHDF1	ENSG00000260898
YTHDF1	ENSG00000116685
YTHDF1	ENSG00000246763
YTHDF1	ENSG00000163902
YTHDF1	ENSG00000068976
YTHDF1	ENSG00000080189
YTHDF1	ENSG00000067182
YTHDF1	ENSG00000124783
YTHDF1	ENSG00000114626
YTHDF1	ENSG00000176994
YTHDF1	ENSG00000100888
YTHDF1	ENSG00000237232
YTHDF1	ENSG00000163435
YTHDF1	ENSG00000107187
YTHDF1	ENSG00000002016
YTHDF1	ENSG00000257167
YTHDF1	ENSG00000163479
YTHDF1	ENSG00000283364
YTHDF1	ENSG00000231160
YTHDF1	ENSG00000072803
YTHDF1	ENSG00000128829
YTHDF1	ENSG00000066135
YTHDF1	ENSG00000176383
YTHDF1	ENSG00000169884
YTHDF1	ENSG00000181555
YTHDF1	ENSG00000090971
YTHDF1	ENSG00000118515
YTHDF1	ENSG00000110237
YTHDF1	ENSG00000138614
YTHDF1	ENSG00000197296
YTHDF1	ENSG00000100994
YTHDF1	ENSG00000161594
YTHDF1	ENSG00000124134
YTHDF1	ENSG00000043355
YTHDF1	ENSG00000228630
YTHDF1	ENSG00000155906
YTHDF1	ENSG00000182578
YTHDF1	ENSG00000125630
YTHDF1	ENSG00000085511
YTHDF1	ENSG00000133318
YTHDF1	ENSG00000108179
YTHDF1	ENSG00000183010
YTHDF1	ENSG00000184163
YTHDF1	ENSG00000157800
YTHDF1	ENSG00000197599
YTHDF1	ENSG00000119333
YTHDF1	ENSG00000089169
YTHDF1	ENSG00000112592
YTHDF1	ENSG00000177508
YTHDF1	ENSG00000008853
YTHDF1	ENSG00000092931
YTHDF1	ENSG00000229124
YTHDF1	ENSG00000118702
YTHDF1	ENSG00000118193
YTHDF1	ENSG00000100591
YTHDF1	ENSG00000204389
YTHDF1	ENSG00000146433
YTHDF1	ENSG00000126243
YTHDF1	ENSG00000181315
YTHDF1	ENSG00000215012
YTHDF1	ENSG00000263528
YTHDF1	ENSG00000168411
YTHDF1	ENSG00000186854
YTHDF1	ENSG00000258839
YTHDF1	ENSG00000168495
YTHDF1	ENSG00000196230
YTHDF1	ENSG00000235478
YTHDF1	ENSG00000184557
YTHDF1	ENSG00000170619
YTHDF1	ENSG00000105219
YTHDF1	ENSG00000137841
YTHDF1	ENSG00000149357
YTHDF1	ENSG00000249345
YTHDF1	ENSG00000142178
YTHDF1	ENSG00000164733
YTHDF1	ENSG00000127220
YTHDF1	ENSG00000076382
YTHDF1	ENSG00000215252
YTHDF1	ENSG00000119431
YTHDF1	ENSG00000122971
YTHDF1	ENSG00000165997
YTHDF1	ENSG00000080224
YTHDF1	ENSG00000215193
YTHDF1	ENSG00000186907
YTHDF1	ENSG00000213903
YTHDF1	ENSG00000134222
YTHDF1	ENSG00000259062
YTHDF1	ENSG00000065883
YTHDF1	ENSG00000160408
YTHDF1	ENSG00000167395
YTHDF1	ENSG00000162396
YTHDF1	ENSG00000100348
YTHDF1	ENSG00000101236
YTHDF1	ENSG00000163191
YTHDF1	ENSG00000136710
YTHDF1	ENSG00000151876
YTHDF1	ENSG00000213339
YTHDF1	ENSG00000056487
YTHDF1	ENSG00000205423
YTHDF1	ENSG00000179886
YTHDF1	ENSG00000162461
YTHDF1	ENSG00000124217
YTHDF1	ENSG00000113368
YTHDF1	ENSG00000177105
YTHDF1	ENSG00000277443
YTHDF1	ENSG00000263776
YTHDF1	ENSG00000119669
YTHDF1	ENSG00000215845
YTHDF1	ENSG00000156381
YTHDF1	ENSG00000256762
YTHDF1	ENSG00000116809
YTHDF1	ENSG00000167548
YTHDF1	ENSG00000059804
YTHDF1	ENSG00000196428
YTHDF1	ENSG00000176903
YTHDF1	ENSG00000268388
YTHDF1	ENSG00000119986
YTHDF1	ENSG00000187522
YTHDF1	ENSG00000263892
YTHDF1	ENSG00000158373
YTHDF1	ENSG00000214706
YTHDF1	ENSG00000226869
YTHDF1	ENSG00000143552
YTHDF1	ENSG00000174332
YTHDF1	ENSG00000203950
YTHDF1	ENSG00000114737
YTHDF1	ENSG00000164951
YTHDF1	ENSG00000283036
YTHDF1	ENSG00000162714
YTHDF1	ENSG00000175745
YTHDF1	ENSG00000164442
YTHDF1	ENSG00000087589
YTHDF1	ENSG00000139620
YTHDF1	ENSG00000174628
YTHDF1	ENSG00000251201
YTHDF1	ENSG00000196417
YTHDF1	ENSG00000229117
YTHDF1	ENSG00000104611
YTHDF1	ENSG00000100219
YTHDF1	ENSG00000105373
YTHDF1	ENSG00000065457
YTHDF1	ENSG00000178028
YTHDF1	ENSG00000206755
YTHDF1	ENSG00000180447
YTHDF1	ENSG00000143554
YTHDF1	ENSG00000185728
YTHDF1	ENSG00000142227
YTHDF1	ENSG00000275859
YTHDF1	ENSG00000207782
YTHDF1	ENSG00000188167
YTHDF1	ENSG00000143753
YTHDF1	ENSG00000197102
YTHDF1	ENSG00000185386
YTHDF1	ENSG00000105514
YTHDF1	ENSG00000255112
YTHDF1	ENSG00000076344
YTHDF1	ENSG00000141232
YTHDF1	ENSG00000138101
YTHDF1	ENSG00000133466
YTHDF1	ENSG00000125817
YTHDF1	ENSG00000159140
YTHDF1	ENSG00000136827
YTHDF1	ENSG00000204231
YTHDF1	ENSG00000106609
YTHDF1	ENSG00000196576
YTHDF1	ENSG00000167705
YTHDF1	ENSG00000261150
YTHDF1	ENSG00000007202
YTHDF1	ENSG00000073605
YTHDF1	ENSG00000102007
YTHDF1	ENSG00000120451
YTHDF1	ENSG00000212719
YTHDF1	ENSG00000103126
YTHDF1	ENSG00000213918
YTHDF1	ENSG00000168785
YTHDF1	ENSG00000175445
YTHDF1	ENSG00000160213
YTHDF1	ENSG00000163251
YTHDF1	ENSG00000136463
YTHDF1	ENSG00000155903
YTHDF1	ENSG00000145439
YTHDF1	ENSG00000133597
YTHDF1	ENSG00000270103
YTHDF1	ENSG00000100767
YTHDF1	ENSG00000224328
YTHDF1	ENSG00000077713
YTHDF1	ENSG00000126368
YTHDF1	ENSG00000255737
YTHDF1	ENSG00000269220
YTHDF1	ENSG00000275110
YTHDF1	ENSG00000163626
YTHDF1	ENSG00000116691
YTHDF1	ENSG00000183571
YTHDF1	ENSG00000099194
YTHDF1	ENSG00000169105
YTHDF1	ENSG00000101190
YTHDF1	ENSG00000242220
YTHDF1	ENSG00000101306
YTHDF1	ENSG00000164169
YTHDF1	ENSG00000260944
YTHDF1	ENSG00000141505
YTHDF1	ENSG00000111540
YTHDF1	ENSG00000149658
YTHDF1	ENSG00000182199
YTHDF1	ENSG00000168646
YTHDF1	ENSG00000106537
YTHDF1	ENSG00000139880
YTHDF1	ENSG00000162913
YTHDF1	ENSG00000243056
YTHDF1	ENSG00000068323
YTHDF1	ENSG00000118523
YTHDF1	ENSG00000240764
YTHDF1	ENSG00000168280
YTHDF1	ENSG00000126705
YTHDF1	ENSG00000136731
YTHDF1	ENSG00000169905
YTHDF1	ENSG00000265480
YTHDF1	ENSG00000176907
YTHDF1	ENSG00000137338
YTHDF1	ENSG00000105402
YTHDF1	ENSG00000119711
YTHDF1	ENSG00000116030
YTHDF1	ENSG00000102103
YTHDF1	ENSG00000267169
YTHDF1	ENSG00000140326
YTHDF1	ENSG00000162779
YTHDF1	ENSG00000138759
YTHDF1	ENSG00000162775
YTHDF1	ENSG00000183666
YTHDF1	ENSG00000213949
YTHDF1	ENSG00000065150
YTHDF1	ENSG00000197971
YTHDF1	ENSG00000140941
YTHDF1	ENSG00000221410
YTHDF1	ENSG00000197037
YTHDF1	ENSG00000127526
YTHDF1	ENSG00000224877
YTHDF1	ENSG00000106683
YTHDF1	ENSG00000196924
YTHDF1	ENSG00000186312
YTHDF1	ENSG00000100138
YTHDF1	ENSG00000254470
YTHDF1	ENSG00000197562
YTHDF1	ENSG00000185372
YTHDF1	ENSG00000282977
YTHDF1	ENSG00000102780
YTHDF1	ENSG00000069424
YTHDF1	ENSG00000113638
YTHDF1	ENSG00000135801
YTHDF1	ENSG00000005486
YTHDF1	ENSG00000157625
YTHDF1	ENSG00000126821
YTHDF1	ENSG00000153914
YTHDF1	ENSG00000104691
YTHDF1	ENSG00000137331
YTHDF1	ENSG00000185813
YTHDF1	ENSG00000095794
YTHDF1	ENSG00000143147
YTHDF1	ENSG00000125967
YTHDF1	ENSG00000197961
YTHDF1	ENSG00000100625
YTHDF1	ENSG00000147324
YTHDF1	ENSG00000095303
YTHDF1	ENSG00000152127
YTHDF1	ENSG00000277985
YTHDF1	ENSG00000155858
YTHDF1	ENSG00000159352
YTHDF1	ENSG00000179335
YTHDF1	ENSG00000230989
YTHDF1	ENSG00000206979
YTHDF1	ENSG00000130988
YTHDF1	ENSG00000100263
YTHDF1	ENSG00000137573
YTHDF1	ENSG00000119280
YTHDF1	ENSG00000169972
YTHDF1	ENSG00000196860
YTHDF1	ENSG00000037241
YTHDF1	ENSG00000142686
YTHDF1	ENSG00000231789
YTHDF1	ENSG00000167562
YTHDF1	ENSG00000239225
YTHDF1	ENSG00000266983
YTHDF1	ENSG00000245317
YTHDF1	ENSG00000169727
YTHDF1	ENSG00000164850
YTHDF1	ENSG00000166860
YTHDF1	ENSG00000213516
YTHDF1	ENSG00000141161
YTHDF1	ENSG00000266531
YTHDF1	ENSG00000130349
YTHDF1	ENSG00000115808
YTHDF1	ENSG00000166337
YTHDF1	ENSG00000161677
YTHDF1	ENSG00000145901
YTHDF1	ENSG00000164877
YTHDF1	ENSG00000179218
YTHDF1	ENSG00000204569
YTHDF1	ENSG00000178307
YTHDF1	ENSG00000263764
YTHDF1	ENSG00000275692
YTHDF1	ENSG00000238227
YTHDF1	ENSG00000163295
YTHDF1	ENSG00000102034
YTHDF1	ENSG00000115266
YTHDF1	ENSG00000178229
YTHDF1	ENSG00000124205
YTHDF1	ENSG00000199121
YTHDF1	ENSG00000183779
YTHDF1	ENSG00000198855
YTHDF1	ENSG00000124549
YTHDF1	ENSG00000204628
YTHDF1	ENSG00000124541
YTHDF1	ENSG00000173295
YTHDF1	ENSG00000103495
YTHDF1	ENSG00000123989
YTHDF1	ENSG00000090061
YTHDF1	ENSG00000145979
YTHDF1	ENSG00000150687
YTHDF1	ENSG00000089248
YTHDF1	ENSG00000100813
YTHDF1	ENSG00000124766
YTHDF1	ENSG00000257594
YTHDF1	ENSG00000266555
YTHDF1	ENSG00000144233
YTHDF1	ENSG00000251381
YTHDF1	ENSG00000260737
YTHDF1	ENSG00000025434
YTHDF1	ENSG00000185730
YTHDF1	ENSG00000266189
YTHDF1	ENSG00000112200
YTHDF1	ENSG00000172893
YTHDF1	ENSG00000170322
YTHDF1	ENSG00000151553
YTHDF1	ENSG00000258315
YTHDF1	ENSG00000257599
YTHDF1	ENSG00000103111
YTHDF1	ENSG00000162825
YTHDF1	ENSG00000167378
YTHDF1	ENSG00000156273
YTHDF1	ENSG00000131097
YTHDF1	ENSG00000207719
YTHDF1	ENSG00000136238
YTHDF1	ENSG00000176142
YTHDF1	ENSG00000170577
YTHDF1	ENSG00000102870
YTHDF1	ENSG00000132000
YTHDF1	ENSG00000204256
YTHDF1	ENSG00000148335
YTHDF1	ENSG00000221754
YTHDF1	ENSG00000204592
YTHDF1	ENSG00000107290
YTHDF1	ENSG00000266594
YTHDF1	ENSG00000264349
YTHDF1	ENSG00000157778
YTHDF1	ENSG00000213753
YTHDF1	ENSG00000277791
YTHDF1	ENSG00000183844
YTHDF1	ENSG00000135604
YTHDF1	ENSG00000101189
YTHDF1	ENSG00000101346
YTHDF1	ENSG00000262585
YTHDF1	ENSG00000121057
YTHDF1	ENSG00000186827
YTHDF1	ENSG00000144355
YTHDF1	ENSG00000163930
YTHDF1	ENSG00000115762
YTHDF1	ENSG00000070388
YTHDF1	ENSG00000248483
YTHDF1	ENSG00000121769
YTHDF1	ENSG00000143337
YTHDF1	ENSG00000105662
YTHDF1	ENSG00000105072
YTHDF1	ENSG00000175318
YTHDF1	ENSG00000152076
YTHDF1	ENSG00000145741
YTHDF1	ENSG00000100023
YTHDF1	ENSG00000197532
YTHDF1	ENSG00000070614
YTHDF1	ENSG00000127418
YTHDF1	ENSG00000119820
YTHDF1	ENSG00000111737
YTHDF1	ENSG00000140675
YTHDF1	ENSG00000196290
YTHDF1	ENSG00000266041
YTHDF1	ENSG00000188707
YTHDF1	ENSG00000114646
YTHDF1	ENSG00000102796
YTHDF1	ENSG00000180530
YTHDF1	ENSG00000256287
YTHDF1	ENSG00000147454
YTHDF1	ENSG00000185888
YTHDF1	ENSG00000148110
YTHDF1	ENSG00000108588
YTHDF1	ENSG00000187049
YTHDF1	ENSG00000105520
YTHDF1	ENSG00000014914
YTHDF1	ENSG00000239264
YTHDF1	ENSG00000101182
YTHDF1	ENSG00000002822
YTHDF1	ENSG00000163684
YTHDF1	ENSG00000109079
YTHDF1	ENSG00000196411
YTHDF1	ENSG00000143514
YTHDF1	ENSG00000163900
YTHDF1	ENSG00000212607
YTHDF1	ENSG00000144747
YTHDF1	ENSG00000205643
YTHDF1	ENSG00000177427
YTHDF1	ENSG00000196357
YTHDF1	ENSG00000110696
YTHDF1	ENSG00000003249
YTHDF1	ENSG00000277449
YTHDF1	ENSG00000037749
YTHDF1	ENSG00000167625
YTHDF1	ENSG00000124279
YTHDF1	ENSG00000252316
YTHDF1	ENSG00000146834
YTHDF1	ENSG00000197622
YTHDF1	ENSG00000111358
YTHDF1	ENSG00000198832
YTHDF1	ENSG00000183495
YTHDF1	ENSG00000180340
YTHDF1	ENSG00000130748
YTHDF1	ENSG00000177663
YTHDF1	ENSG00000213096
YTHDF1	ENSG00000283475
YTHDF1	ENSG00000175106
YTHDF1	ENSG00000063176
YTHDF1	ENSG00000172183
YTHDF1	ENSG00000105643
YTHDF1	ENSG00000198208
YTHDF1	ENSG00000204237
YTHDF1	ENSG00000174851
YTHDF1	ENSG00000142627
YTHDF1	ENSG00000275107
YTHDF1	ENSG00000239149
YTHDF1	ENSG00000148450
YTHDF1	ENSG00000184990
YTHDF1	ENSG00000135999
YTHDF1	ENSG00000106384
YTHDF1	ENSG00000149043
YTHDF1	ENSG00000112149
YTHDF1	ENSG00000159251
YTHDF1	ENSG00000091542
YTHDF1	ENSG00000015479
YTHDF1	ENSG00000072832
YTHDF1	ENSG00000101194
YTHDF1	ENSG00000164548
YTHDF1	ENSG00000176845
YTHDF1	ENSG00000127334
YTHDF1	ENSG00000162298
YTHDF1	ENSG00000049656
YTHDF1	ENSG00000138600
YTHDF1	ENSG00000158711
YTHDF1	ENSG00000196705
YTHDF1	ENSG00000140265
YTHDF1	ENSG00000177700
YTHDF1	ENSG00000213977
YTHDF1	ENSG00000138696
YTHDF1	ENSG00000153786
YTHDF1	ENSG00000170175
YTHDF1	ENSG00000104221
YTHDF1	ENSG00000237298
YTHDF1	ENSG00000140839
YTHDF1	ENSG00000135829
YTHDF1	ENSG00000122863
YTHDF1	ENSG00000237149
YTHDF1	ENSG00000222019
YTHDF1	ENSG00000165288
YTHDF1	ENSG00000213859
YTHDF1	ENSG00000170185
YTHDF1	ENSG00000205542
YTHDF1	ENSG00000126775
YTHDF1	ENSG00000196747
YTHDF1	ENSG00000221990
YTHDF1	ENSG00000177565
YTHDF1	ENSG00000267673
YTHDF1	ENSG00000185361
YTHDF1	ENSG00000231889
YTHDF1	ENSG00000138834
YTHDF1	ENSG00000173451
YTHDF1	ENSG00000121966
YTHDF1	ENSG00000255823
YTHDF1	ENSG00000243910
YTHDF1	ENSG00000083123
YTHDF1	ENSG00000200463
YTHDF1	ENSG00000143543
YTHDF1	ENSG00000150756
YTHDF1	ENSG00000070159
YTHDF1	ENSG00000138767
YTHDF1	ENSG00000131873
YTHDF1	ENSG00000178695
YTHDF1	ENSG00000149609
YTHDF1	ENSG00000119737
YTHDF1	ENSG00000097007
YTHDF1	ENSG00000048544
YTHDF1	ENSG00000068078
YTHDF1	ENSG00000050426
YTHDF1	ENSG00000203772
YTHDF1	ENSG00000101126
YTHDF1	ENSG00000204228
YTHDF1	ENSG00000257551
YTHDF1	ENSG00000163081
YTHDF1	ENSG00000160014
YTHDF1	ENSG00000134504
YTHDF1	ENSG00000132692
YTHDF1	ENSG00000186594
YTHDF1	ENSG00000105982
YTHDF1	ENSG00000103335
YTHDF1	ENSG00000181744
YTHDF1	ENSG00000166126
YTHDF1	ENSG00000175482
YTHDF1	ENSG00000213533
YTHDF1	ENSG00000092330
YTHDF1	ENSG00000137145
YTHDF1	ENSG00000261136
YTHDF1	ENSG00000115526
YTHDF1	ENSG00000143153
YTHDF1	ENSG00000153531
YTHDF1	ENSG00000263963
YTHDF1	ENSG00000259956
YTHDF1	ENSG00000117410
YTHDF1	ENSG00000116062
YTHDF1	ENSG00000143379
YTHDF1	ENSG00000143155
YTHDF1	ENSG00000188486
YTHDF1	ENSG00000060749
YTHDF1	ENSG00000248703
YTHDF1	ENSG00000170525
YTHDF1	ENSG00000149503
YTHDF1	ENSG00000166411
YTHDF1	ENSG00000180573
YTHDF1	ENSG00000187210
YTHDF1	ENSG00000173546
YTHDF1	ENSG00000136950
YTHDF1	ENSG00000204622
YTHDF1	ENSG00000100207
YTHDF1	ENSG00000232803
YTHDF1	ENSG00000143569
YTHDF1	ENSG00000155287
YTHDF1	ENSG00000167258
YTHDF1	ENSG00000130164
YTHDF1	ENSG00000132481
YTHDF1	ENSG00000153879
YTHDF1	ENSG00000143224
YTHDF1	ENSG00000158987
YTHDF1	ENSG00000118495
YTHDF1	ENSG00000143575
YTHDF1	ENSG00000245848
YTHDF1	ENSG00000130522
YTHDF1	ENSG00000167112
YTHDF1	ENSG00000155846
YTHDF1	ENSG00000103365
YTHDF1	ENSG00000165802
YTHDF1	ENSG00000084092
YTHDF1	ENSG00000175536
YTHDF1	ENSG00000152595
YTHDF1	ENSG00000166507
YTHDF1	ENSG00000162078
YTHDF1	ENSG00000168412
YTHDF1	ENSG00000114670
YTHDF1	ENSG00000231666
YTHDF1	ENSG00000173821
YTHDF1	ENSG00000179010
YTHDF1	ENSG00000105220
YTHDF1	ENSG00000245479
YTHDF1	ENSG00000224660
YTHDF1	ENSG00000176490
YTHDF1	ENSG00000117523
YTHDF1	ENSG00000144406
YTHDF1	ENSG00000221203
YTHDF1	ENSG00000075151
YTHDF1	ENSG00000130119
YTHDF1	ENSG00000139112
YTHDF1	ENSG00000136270
YTHDF1	ENSG00000100300
YTHDF1	ENSG00000137504
YTHDF1	ENSG00000157823
YTHDF1	ENSG00000188064
YTHDF1	ENSG00000261221
YTHDF1	ENSG00000196923
YTHDF1	ENSG00000139219
YTHDF1	ENSG00000175220
YTHDF1	ENSG00000188242
YTHDF1	ENSG00000139631
YTHDF1	ENSG00000163931
YTHDF1	ENSG00000187720
YTHDF1	ENSG00000167515
YTHDF1	ENSG00000184731
YTHDF1	ENSG00000187848
YTHDF1	ENSG00000264295
YTHDF1	ENSG00000152291
YTHDF1	ENSG00000104951
YTHDF1	ENSG00000187790
YTHDF1	ENSG00000273606
YTHDF1	ENSG00000126216
YTHDF1	ENSG00000170315
YTHDF1	ENSG00000196422
YTHDF1	ENSG00000115421
YTHDF1	ENSG00000214193
YTHDF1	ENSG00000143772
YTHDF1	ENSG00000185515
YTHDF1	ENSG00000265660
YTHDF1	ENSG00000221288
YTHDF1	ENSG00000242687
YTHDF1	ENSG00000176973
YTHDF1	ENSG00000161011
YTHDF1	ENSG00000080824
YTHDF1	ENSG00000182796
YTHDF1	ENSG00000172531
YTHDF1	ENSG00000174038
YTHDF1	ENSG00000168137
YTHDF1	ENSG00000068438
YTHDF1	ENSG00000147174
YTHDF1	ENSG00000174238
YTHDF1	ENSG00000170270
YTHDF1	ENSG00000164530
YTHDF1	ENSG00000245748
YTHDF1	ENSG00000206560
YTHDF1	ENSG00000005483
YTHDF1	ENSG00000188130
YTHDF1	ENSG00000151929
YTHDF1	ENSG00000135535
YTHDF1	ENSG00000118007
YTHDF1	ENSG00000197056
YTHDF1	ENSG00000230613
YTHDF1	ENSG00000089505
YTHDF1	ENSG00000167880
YTHDF1	ENSG00000177733
YTHDF1	ENSG00000113441
YTHDF1	ENSG00000230550
YTHDF1	ENSG00000166228
YTHDF1	ENSG00000134352
YTHDF1	ENSG00000021300
YTHDF1	ENSG00000123144
YTHDF1	ENSG00000130544
YTHDF1	ENSG00000132640
YTHDF1	ENSG00000196372
YTHDF1	ENSG00000171552
YTHDF1	ENSG00000157224
YTHDF1	ENSG00000175063
YTHDF1	ENSG00000087152
YTHDF1	ENSG00000140157
YTHDF1	ENSG00000149428
YTHDF1	ENSG00000188660
YTHDF1	ENSG00000225921
YTHDF1	ENSG00000156482
YTHDF1	ENSG00000156959
YTHDF1	ENSG00000266262
YTHDF1	ENSG00000011478
YTHDF1	ENSG00000136478
YTHDF1	ENSG00000196196
YTHDF1	ENSG00000101104
YTHDF1	ENSG00000171223
YTHDF1	ENSG00000112511
YTHDF1	ENSG00000135346
YTHDF1	ENSG00000169814
YTHDF1	ENSG00000129657
YTHDF1	ENSG00000064547
YTHDF1	ENSG00000122952
YTHDF1	ENSG00000214022
YTHDF1	ENSG00000275651
YTHDF1	ENSG00000008130
YTHDF1	ENSG00000277264
YTHDF1	ENSG00000100426
YTHDF1	ENSG00000196159
YTHDF1	ENSG00000221598
YTHDF1	ENSG00000099942
YTHDF1	ENSG00000108953
YTHDF1	ENSG00000181019
YTHDF1	ENSG00000231587
YTHDF1	ENSG00000177410
YTHDF1	ENSG00000137273
YTHDF1	ENSG00000087510
YTHDF1	ENSG00000160867
YTHDF1	ENSG00000131389
YTHDF1	ENSG00000125835
YTHDF1	ENSG00000110911
YTHDF1	ENSG00000164543
YTHDF1	ENSG00000168994
YTHDF1	ENSG00000169100
YTHDF1	ENSG00000128283
YTHDF1	ENSG00000275778
YTHDF1	ENSG00000023445
YTHDF1	ENSG00000141934
YTHDF1	ENSG00000136826
YTHDF1	ENSG00000085117
YTHDF1	ENSG00000161999
YTHDF1	ENSG00000149182
YTHDF1	ENSG00000161509
YTHDF1	ENSG00000119547
YTHDF1	ENSG00000120334
YTHDF1	ENSG00000102024
YTHDF1	ENSG00000186567
YTHDF1	ENSG00000136451
YTHDF1	ENSG00000145685
YTHDF1	ENSG00000180626
YTHDF1	ENSG00000103222
YTHDF1	ENSG00000113389
YTHDF1	ENSG00000072310
YTHDF1	ENSG00000172197
YTHDF1	ENSG00000100731
YTHDF1	ENSG00000170836
YTHDF1	ENSG00000149925
YTHDF1	ENSG00000260720
YTHDF1	ENSG00000063587
YTHDF1	ENSG00000105372
YTHDF1	ENSG00000174669
YTHDF1	ENSG00000044574
YTHDF1	ENSG00000221869
YTHDF1	ENSG00000072864
YTHDF1	ENSG00000204516
YTHDF1	ENSG00000124226
YTHDF1	ENSG00000175793
YTHDF1	ENSG00000172943
YTHDF1	ENSG00000150459
YTHDF1	ENSG00000139890
YTHDF1	ENSG00000068001
YTHDF1	ENSG00000029364
YTHDF1	ENSG00000187024
YTHDF1	ENSG00000136444
YTHDF1	ENSG00000182446
YTHDF1	ENSG00000054392
YTHDF1	ENSG00000167775
YTHDF1	ENSG00000181817
YTHDF1	ENSG00000148296
YTHDF1	ENSG00000109881
YTHDF1	ENSG00000134249
YTHDF1	ENSG00000166887
YTHDF1	ENSG00000270123
YTHDF1	ENSG00000143376
YTHDF1	ENSG00000136867
YTHDF1	ENSG00000160888
YTHDF1	ENSG00000182704
YTHDF1	ENSG00000115694
YTHDF1	ENSG00000101000
YTHDF1	ENSG00000198952
YTHDF1	ENSG00000185900
YTHDF1	ENSG00000119801
YTHDF1	ENSG00000129194
YTHDF1	ENSG00000162073
YTHDF1	ENSG00000135090
YTHDF1	ENSG00000163660
YTHDF1	ENSG00000163430
YTHDF1	ENSG00000248599
YTHDF1	ENSG00000273604
YTHDF1	ENSG00000188152
YTHDF1	ENSG00000164326
YTHDF1	ENSG00000272620
YTHDF1	ENSG00000175643
YTHDF1	ENSG00000140743
YTHDF1	ENSG00000100100
YTHDF1	ENSG00000187866
YTHDF1	ENSG00000103257
YTHDF1	ENSG00000214736
YTHDF1	ENSG00000165119
YTHDF1	ENSG00000181754
YTHDF1	ENSG00000135269
YTHDF1	ENSG00000164040
YTHDF1	ENSG00000144827
YTHDF1	ENSG00000141756
YTHDF1	ENSG00000237872
YTHDF1	ENSG00000164638
YTHDF1	ENSG00000178722
YTHDF1	ENSG00000125449
YTHDF1	ENSG00000084731
YTHDF1	ENSG00000167283
YTHDF1	ENSG00000175182
YTHDF1	ENSG00000078687
YTHDF1	ENSG00000256642
YTHDF1	ENSG00000196338
YTHDF1	ENSG00000123843
YTHDF1	ENSG00000147164
YTHDF1	ENSG00000171222
YTHDF1	ENSG00000111224
YTHDF1	ENSG00000261556
YTHDF1	ENSG00000145020
YTHDF1	ENSG00000122783
YTHDF1	ENSG00000265214
YTHDF1	ENSG00000173171
YTHDF1	ENSG00000121964
YTHDF1	ENSG00000167272
YTHDF1	ENSG00000188763
YTHDF1	ENSG00000178035
YTHDF1	ENSG00000121690
YTHDF1	ENSG00000277209
YTHDF1	ENSG00000116649
YTHDF1	ENSG00000160446
YTHDF1	ENSG00000138617
YTHDF1	ENSG00000124570
YTHDF1	ENSG00000274582
YTHDF1	ENSG00000113600
YTHDF1	ENSG00000131669
YTHDF1	ENSG00000265533
YTHDF1	ENSG00000264610
YTHDF1	ENSG00000130702
YTHDF1	ENSG00000184923
YTHDF1	ENSG00000160683
YTHDF1	ENSG00000087995
YTHDF1	ENSG00000082512
YTHDF1	ENSG00000049449
YTHDF1	ENSG00000047597
YTHDF1	ENSG00000150753
YTHDF1	ENSG00000109705
YTHDF1	ENSG00000139531
YTHDF1	ENSG00000264559
YTHDF1	ENSG00000169291
YTHDF1	ENSG00000176915
YTHDF1	ENSG00000201998
YTHDF1	ENSG00000124466
YTHDF1	ENSG00000264175
YTHDF1	ENSG00000140044
YTHDF1	ENSG00000005339
YTHDF1	ENSG00000074590
YTHDF1	ENSG00000199065
YTHDF1	ENSG00000102804
YTHDF1	ENSG00000170340
YTHDF1	ENSG00000144815
YTHDF1	ENSG00000105675
YTHDF1	ENSG00000149554
YTHDF1	ENSG00000143674
YTHDF1	ENSG00000186919
YTHDF1	ENSG00000099822
YTHDF1	ENSG00000117632
YTHDF1	ENSG00000160783
YTHDF1	ENSG00000130558
YTHDF1	ENSG00000283335
YTHDF1	ENSG00000104447
YTHDF1	ENSG00000283320
YTHDF1	ENSG00000169564
YTHDF1	ENSG00000144401
YTHDF1	ENSG00000088356
YTHDF1	ENSG00000185624
YTHDF1	ENSG00000183395
YTHDF1	ENSG00000162704
YTHDF1	ENSG00000169851
YTHDF1	ENSG00000171425
YTHDF1	ENSG00000064225
YTHDF1	ENSG00000165006
YTHDF1	ENSG00000225431
YTHDF1	ENSG00000166716
YTHDF1	ENSG00000105329
YTHDF1	ENSG00000100852
YTHDF1	ENSG00000107140
YTHDF1	ENSG00000068697
YTHDF1	ENSG00000076201
YTHDF1	ENSG00000104879
YTHDF1	ENSG00000170468
YTHDF1	ENSG00000102100
YTHDF1	ENSG00000182885
YTHDF1	ENSG00000214360
YTHDF1	ENSG00000105438
YTHDF1	ENSG00000143258
YTHDF1	ENSG00000169976
YTHDF1	ENSG00000170385
YTHDF1	ENSG00000175073
YTHDF1	ENSG00000177614
YTHDF1	ENSG00000115884
YTHDF1	ENSG00000230797
YTHDF1	ENSG00000170275
YTHDF1	ENSG00000128944
YTHDF1	ENSG00000254772
YTHDF1	ENSG00000055609
YTHDF1	ENSG00000171970
YTHDF1	ENSG00000100249
YTHDF1	ENSG00000146112
YTHDF1	ENSG00000157211
YTHDF1	ENSG00000121940
YTHDF1	ENSG00000176171
YTHDF1	ENSG00000177125
YTHDF1	ENSG00000065809
YTHDF1	ENSG00000119401
YTHDF1	ENSG00000245614
YTHDF1	ENSG00000130560
YTHDF1	ENSG00000127666
YTHDF1	ENSG00000174197
YTHDF1	ENSG00000120875
YTHDF1	ENSG00000111412
YTHDF1	ENSG00000203896
YTHDF1	ENSG00000143761
YTHDF1	ENSG00000170827
YTHDF1	ENSG00000200795
YTHDF1	ENSG00000135925
YTHDF1	ENSG00000135902
YTHDF1	ENSG00000135480
YTHDF1	ENSG00000090612
YTHDF1	ENSG00000080802
YTHDF1	ENSG00000104881
YTHDF1	ENSG00000157796
YTHDF1	ENSG00000274012
YTHDF1	ENSG00000076984
YTHDF1	ENSG00000270141
YTHDF1	ENSG00000144655
YTHDF1	ENSG00000160051
YTHDF1	ENSG00000163788
YTHDF1	ENSG00000240288
YTHDF1	ENSG00000240053
YTHDF1	ENSG00000161179
YTHDF1	ENSG00000006712
YTHDF1	ENSG00000182481
YTHDF1	ENSG00000126883
YTHDF1	ENSG00000185453
YTHDF1	ENSG00000115738
YTHDF1	ENSG00000187486
YTHDF1	ENSG00000172239
YTHDF1	ENSG00000159147
YTHDF1	ENSG00000049239
YTHDF1	ENSG00000227199
YTHDF1	ENSG00000125170
YTHDF1	ENSG00000198455
YTHDF1	ENSG00000141639
YTHDF1	ENSG00000158480
YTHDF1	ENSG00000164708
YTHDF1	ENSG00000105131
YTHDF1	ENSG00000169490
YTHDF1	ENSG00000200259
YTHDF1	ENSG00000069345
YTHDF1	ENSG00000155254
YTHDF1	ENSG00000092051
YTHDF1	ENSG00000187605
YTHDF1	ENSG00000235947
YTHDF1	ENSG00000232046
YTHDF1	ENSG00000172425
YTHDF1	ENSG00000178913
YTHDF1	ENSG00000139269
YTHDF1	ENSG00000109084
YTHDF1	ENSG00000047932
YTHDF1	ENSG00000048140
YTHDF1	ENSG00000166428
YTHDF1	ENSG00000135924
YTHDF1	ENSG00000143977
YTHDF1	ENSG00000278677
YTHDF1	ENSG00000101342
YTHDF1	ENSG00000129422
YTHDF1	ENSG00000050165
YTHDF1	ENSG00000154945
YTHDF1	ENSG00000182934
YTHDF1	ENSG00000085871
YTHDF1	ENSG00000060237
YTHDF1	ENSG00000183665
YTHDF1	ENSG00000138758
YTHDF1	ENSG00000146574
YTHDF1	ENSG00000183475
YTHDF1	ENSG00000137802
YTHDF1	ENSG00000136816
YTHDF1	ENSG00000005889
YTHDF1	ENSG00000268223
YTHDF1	ENSG00000156096
YTHDF1	ENSG00000171314
YTHDF1	ENSG00000183722
YTHDF1	ENSG00000135392
YTHDF1	ENSG00000173218
YTHDF1	ENSG00000162702
YTHDF1	ENSG00000183153
YTHDF1	ENSG00000130489
YTHDF1	ENSG00000127578
YTHDF1	ENSG00000182149
YTHDF1	ENSG00000185112
YTHDF1	ENSG00000186350
YTHDF1	ENSG00000179165
YTHDF1	ENSG00000101460
YTHDF1	ENSG00000164142
YTHDF1	ENSG00000214717
YTHDF1	ENSG00000113712
YTHDF1	ENSG00000120265
YTHDF1	ENSG00000171872
YTHDF1	ENSG00000124422
YTHDF1	ENSG00000089006
YTHDF1	ENSG00000183155
YTHDF1	ENSG00000143314
YTHDF1	ENSG00000123983
YTHDF1	ENSG00000022567
YTHDF1	ENSG00000198492
YTHDF1	ENSG00000113013
YTHDF1	ENSG00000169018
YTHDF1	ENSG00000126464
YTHDF1	ENSG00000079459
YTHDF1	ENSG00000105137
YTHDF1	ENSG00000103042
YTHDF1	ENSG00000221955
YTHDF1	ENSG00000082781
YTHDF1	ENSG00000185158
YTHDF1	ENSG00000162836
YTHDF1	ENSG00000196465
YTHDF1	ENSG00000158710
YTHDF1	ENSG00000248593
YTHDF1	ENSG00000223496
YTHDF1	ENSG00000162669
YTHDF1	ENSG00000155760
YTHDF1	ENSG00000180878
YTHDF1	ENSG00000115844
YTHDF1	ENSG00000277723
YTHDF1	ENSG00000188611
YTHDF1	ENSG00000264744
YTHDF1	ENSG00000067167
YTHDF1	ENSG00000206159
YTHDF1	ENSG00000246422
YTHDF1	ENSG00000198892
YTHDF1	ENSG00000125089
YTHDF1	ENSG00000144567
YTHDF1	ENSG00000149115
YTHDF1	ENSG00000153037
YTHDF1	ENSG00000102385
YTHDF1	ENSG00000270181
YTHDF1	ENSG00000151208
YTHDF1	ENSG00000101974
YTHDF1	ENSG00000258551
YTHDF1	ENSG00000168453
YTHDF1	ENSG00000152455
YTHDF1	ENSG00000197182
YTHDF1	ENSG00000188021
YTHDF1	ENSG00000105298
YTHDF1	ENSG00000274417
YTHDF1	ENSG00000155463
YTHDF1	ENSG00000126246
YTHDF1	ENSG00000185650
YTHDF1	ENSG00000205090
YTHDF1	ENSG00000167549
YTHDF1	ENSG00000176788
YTHDF1	ENSG00000100201
YTHDF1	ENSG00000185262
YTHDF1	ENSG00000122692
YTHDF1	ENSG00000225733
YTHDF1	ENSG00000166619
YTHDF1	ENSG00000132313
YTHDF1	ENSG00000130948
YTHDF1	ENSG00000135094
YTHDF1	ENSG00000272142
YTHDF1	ENSG00000250748
YTHDF1	ENSG00000160741
YTHDF1	ENSG00000221028
YTHDF1	ENSG00000099968
YTHDF1	ENSG00000126749
YTHDF1	ENSG00000090932
YTHDF1	ENSG00000168026
YTHDF1	ENSG00000163283
YTHDF1	ENSG00000110048
YTHDF1	ENSG00000163257
YTHDF1	ENSG00000160218
YTHDF1	ENSG00000157456
YTHDF1	ENSG00000166025
YTHDF1	ENSG00000177673
YTHDF1	ENSG00000133398
YTHDF1	ENSG00000157916
YTHDF1	ENSG00000156603
YTHDF1	ENSG00000178718
YTHDF1	ENSG00000187837
YTHDF1	ENSG00000169184
YTHDF1	ENSG00000148362
YTHDF1	ENSG00000279782
YTHDF1	ENSG00000171456
YTHDF1	ENSG00000213538
YTHDF1	ENSG00000242247
YTHDF1	ENSG00000107863
YTHDF1	ENSG00000185591
YTHDF1	ENSG00000122778
YTHDF1	ENSG00000111530
YTHDF1	ENSG00000213246
YTHDF1	ENSG00000152332
YTHDF1	ENSG00000197208
YTHDF1	ENSG00000228594
YTHDF1	ENSG00000250067
YTHDF1	ENSG00000124214
YTHDF1	ENSG00000102539
YTHDF1	ENSG00000150672
YTHDF1	ENSG00000240972
YTHDF1	ENSG00000069399
YTHDF1	ENSG00000152234
YTHDF1	ENSG00000008838
YTHDF1	ENSG00000148384
YTHDF1	ENSG00000163161
YTHDF1	ENSG00000214046
YTHDF1	ENSG00000116560
YTHDF1	ENSG00000215417
YTHDF1	ENSG00000204352
YTHDF1	ENSG00000152409
YTHDF1	ENSG00000099800
YTHDF1	ENSG00000255150
YTHDF1	ENSG00000139718
YTHDF1	ENSG00000103024
YTHDF1	ENSG00000276430
YTHDF1	ENSG00000277512
YTHDF1	ENSG00000092841
YTHDF1	ENSG00000119396
YTHDF1	ENSG00000152270
YTHDF1	ENSG00000165349
YTHDF1	ENSG00000264814
YTHDF1	ENSG00000264229
YTHDF1	ENSG00000131188
YTHDF1	ENSG00000276368
YTHDF1	ENSG00000124596
YTHDF1	ENSG00000186834
YTHDF1	ENSG00000055483
YTHDF1	ENSG00000276027
YTHDF1	ENSG00000110717
YTHDF1	ENSG00000166439
YTHDF1	ENSG00000265565
YTHDF1	ENSG00000169957
YTHDF1	ENSG00000166557
YTHDF1	ENSG00000181649
YTHDF1	ENSG00000123933
YTHDF1	ENSG00000103404
YTHDF1	ENSG00000264056
YTHDF1	ENSG00000134851
YTHDF1	ENSG00000207973
YTHDF1	ENSG00000170262
YTHDF1	ENSG00000126759
YTHDF1	ENSG00000096070
YTHDF1	ENSG00000149798
YTHDF1	ENSG00000135677
YTHDF1	ENSG00000034510
YTHDF1	ENSG00000205060
YTHDF1	ENSG00000169047
YTHDF1	ENSG00000105281
YTHDF1	ENSG00000166579
YTHDF1	ENSG00000124659
YTHDF1	ENSG00000173928
YTHDF1	ENSG00000185043
YTHDF1	ENSG00000144647
YTHDF1	ENSG00000258947
YTHDF1	ENSG00000109103
YTHDF1	ENSG00000120889
[truncated: 16,165 more rows]
