# Supplementary material for: Landscape analysis of m6A modification regulators related biological functions and immune characteristics in myasthenia gravis
Source: J Transl Med. 2023 Mar 2;21:166. doi: 10.1186/s12967-023-03947-5 (PMC9983271; doi:10.1186/s12967-023-03947-5)
Supplement: Supplementary file 3 — Additional file 3: Table S3. Targets modified by CBLL1, RBM15, and YTHDF1 in MG (|r|>0.5, P value<0.05). [file 12967_2023_3947_MOESM3_ESM.xlsx]

## Sheet: CBLL1
target
ABL1
ACPP
ADAM9
ADIPOR2
AES
AFF4
AFG3L2
AHNAK
AKAP8
AKAP8L
AKIRIN1
ALPL
AMD1
ANKRD40
APOBEC3C
APOM
ARIH2
ASPH
ASS1
ATN1
ATXN1L
AXIN1
BAD
BCL11A
BCL7B
BCOR
BIN1
BMF
BRMS1
BRPF1
BRWD1
BUD31
C10orf54
C15orf39
C1orf174
C6orf136
C7orf50
C9orf78
CALM3
CAMLG
CAPZB
CASZ1
CBX3
CBX6
CCDC12
CCDC69
CD7
CD82
CDC42SE2
CDCA4
CDK9
CDKN2D
CDR2
CENPB
CHD7
CHMP2A
CHRAC1
CIC
CIR1
CIRBP
CKAP4
CLDND2
CLP1
CLTB
CMTM3
COTL1
COX7A2
CPEB4
CRAT
CS
CSNK1E
CTBP1
CTNNBIP1
CUEDC1
CXXC5
CYC1
DAZAP1
DBP
DCP1A
DDAH2
DEDD
DHRS3
DPM3
DPP7
DPP9
DSCR3
DUSP10
DYRK2
E2F2
EBP
ECE1
ELK4
ELL
ENSA
EPN1
ERGIC3
ETFB
ETNK1
EYA3
FAF2
FAM101B
FAM104A
FAM118A
FAM168B
FAM49A
FAM89A
FASTKD5
FAU
FBRS
FBXO46
FBXW7
FDFT1
FEM1B
FLVCR2
FMNL1
FOXJ2
FOXJ3
FOXK1
FOXO4
FOXP4
FURIN
FUT4
GAB2
GAS6
GATAD2A
GCHFR
GFPT1
GLTSCR1
GM2A
GMEB2
GNB2
GNG5
GPAA1
GPI
GPR1
GRINA
GRK6
GRPEL1
GTF2IRD2B
H1F0
HCFC1R1
HEBP1
HMG20B
HMGXB4
HMOX1
IER5L
IKZF5
ILF3
INTS12
IREB2
IRF1
ISCU
ISY1
ITGAE
JARID2
JPH2
KCTD6
KIF22
KLF3
KLHL36
KPNA6
KRT10
LAMP1
LEMD3
LGALS2
LMTK2
LPP
LRP5L
LRRC57
LUZP1
LY6E
LYN
LYRM1
LYRM2
MAD2L2
MAP2K3
MAP3K2
MAP3K3
MAP7D1
MAPK3
MAX
MDC1
MED26
MFSD5
MGAT4B
MICALCL
MICB
MIDN
MKNK2
MNT
MSRA
MT1E
MT1X
MTCH1
MTCP1
NACC2
NAPG
NDUFS3
NENF
NET1
NFIC
NR1D2
NSD1
NTAN1
NUAK2
NUFIP2
NXT1
OTUB1
P2RY2
P4HB
PATL1
PCIF1
PDLIM7
PDZD8
PFKFB3
PGS1
PHC2
PHF12
PHF19
PIK3IP1
PKN1
PLEKHM2
PLEKHO1
PLEKHO2
PLIN2
PMF1
PNKD
POLR2D
PPARGC1B
PPP1R14B
PPP1R16A
PPP1R2
PPP4C
PRC1
PRR7
PSMC2
PSMG4
PTGES
PXN
RAB1B
RAB2A
RAD23B
RALGDS
RANBP3
RAPGEF1
RBBP6
RBM15
RBM3
RBM38
RC3H2
RCE1
RELA
RELB
RELT
REXO1
RFX2
RHBDD2
RHOF
RLF
RNASEH1
RNF115
RNF135
RNF166
RNF26
RNF38
RNF7
ROM1
RRAGC
S100P
SAMD4A
SCAND1
SCRN1
SEC61G
SEPN1
SESTD1
SETD1A
SF1
SF3B2
SH3BP1
SH3GLB2
SIL1
SIN3A
SIVA1
SLC10A3
SLC16A5
SLC25A25
SLC25A29
SLC25A36
SLC25A37
SLC2A1
SLC3A2
SLCO3A1
SMAD6
SMARCD1
SNIP1
SNN
SNRK
SNRPA
SNRPB
SNX8
SPATA13
SPEN
SPIRE1
SPOCK2
SRXN1
SSBP4
SSFA2
ST3GAL1
ST6GALNAC4
STOM
STRN
SUPT5H
SWAP70
SYF2
SYPL1
SYT15
TADA2B
TAF6L
TATDN2
TBC1D24
TCEA2
TCEAL3
TCEB3
TCF20
TCF3
TDP1
TFIP11
TGM2
TLE3
TMC6
TMEM127
TMEM38B
TMEM9B
TNIP1
TOM1
TRAPPC2L
TRERF1
TRIAP1
TRIB3
TRIM8
TSC22D4
TSR2
TTYH3
TUBA1A
TUBB
U2AF1L4
UBB
UBE2G1
UBE2L3
UBN1
UBP1
UBXN2A
UBXN6
UGCG
USP12
USP3
VAT1
VAV3
VCP
VOPP1
VPS18
WAC
WWP2
YTHDF1
YWHAZ
YY1AP1
ZBED4
ZBTB34
ZBTB43
ZC3H7A
ZDHHC1
ZDHHC18
ZDHHC3
ZGPAT
ZNF136
ZNF219
ZNF317
ZNF326
ZNF34
ZNF358
ZNF580
ZNF581
ZNF598
ZNF687
ZNF766
ZNF791
ZNFX1
ZRANB1
AARS
AASDHPPT
ABAT
ABHD3
ACAD10
ACAT1
ACTR2
ACTR3
ACVR1
ADAT1
ADSS
AGL
AGPAT5
AHSA1
AIDA
AIMP2
ALG6
ALOX5
ANKRD10
ANKRD46
ANKS1A
AP1S2
AP4E1
APEH
APPBP2
APTX
ARFIP1
ARHGAP18
ARL2
ARMC1
ARMC10
ARMC7
ARPC5
ASCC3
ASF1A
ATF1
ATG7
ATP11C
ATP13A1
ATP6V0E1
ATP6V1B2
ATP6V1D
AURKA
BAZ1A
BBS10
BCDIN3D
BCS1L
BMS1
BRD7
BRD7P2
BRSK1
C10orf2
C12orf4
C1GALT1C1
C6orf120
C7orf49
C9orf114
C9orf64
C9orf69
CARD9
CASP1
CASP6
CBR4
CBX1
CBY1
CCDC77
CCDC90B
CCT7
CDC14A
CDC7
CECR7
CHCHD4
CHD9
CHM
CHN2
CKAP5
CLCN3
CLDN23
CLEC16A
CLN5
CNPY4
COG6
COMMD3
COPB2
COQ2
COX15
CRIPT
CTNS
CYB5B
CYP1B1
DDX1
DDX58
DDX59
DDX60
DDX60L
DGCR8
DICER1
DNAJA4
DNAJC17
DNMT1
DOCK7
DOCK8
DPYD
DTX2
ECHDC1
EDC3
EHBP1
EIF2B4
EIF4G3
ELMOD2
ENDOG
ENOX2
ENY2
EP400
ERICH1
EXOC2
FAM111A
FAM173B
FAM26F
FAM3C
FAM43A
FANCE
FARSA
FBXO4
FBXO5
FBXO8
FIG4
FKBP4
FNDC3A
FOS
FRAT2
FSTL3
FTSJ3
GABARAPL2
GAK
GART
GBA2
GGH
GLS
GMCL1
GOLGA3
GON4L
GOT1
GOT2
GTF2F2
GTF3C2
HCCS
HCP5
HELQ
HIRIP3
HMGB2
HNRNPA0
HNRNPAB
HPCAL1
HPS3
HPS5
HSD17B12
HSDL2
HSPA1L
HSPD1
HTRA2
HTT
ICMT
IDH1
IFI16
IFNAR1
IKBKB
IL16
ILK
INO80C
INPP1
INSIG2
INTS2
INTS7
INTS8
INTS9
IPO13
IQGAP1
IRS2
ISCA2
ITPKB
KIAA0040
KIAA1033
KIDINS220
KIF23
KLHDC3
KLHL18
KLHL22
KRCC1
LARP1
LARP4
LCMT2
LEPROTL1
LMAN2L
LPXN
LYAR
LYPLAL1
LYST
LZTR1
MAN1C1
MAP2K1
MAP2K4
MAP7
MARS
MAT2A
MCM3
METAP1
MFSD1
MGAT2
MGST1
MGST2
MLEC
MLYCD
MRE11A
MRFAP1
MRFAP1L1
MRPL1
MRPL46
MRPL51
MTAP
MTR
MYB
NAB1
NADK
NAGK
NCAPD3
NCDN
NCOA5
NCOA7
NDUFA8
NECAP2
NEU1
NEXN
NFE2L1
NIN
NLK
NMT1
NNT
NOD1
NOLC1
NR1H3
NUDCD2
NUDCD3
NUP37
OAS1
OCEL1
OLFML2B
OPRL1
OSBPL11
OSBPL2
OXR1
P4HA1
PAAF1
PAK1
PAQR8
PARP1
PCID2
PCK2
PCTP
PDCD6
PDSS1
PDSS2
PHB
PHF14
PHF20L1
PID1
PIGG
PISD
PMS1
PNPLA8
POLA2
POLG
POLR3B
PPME1
PPP2R5B
PRMT5
PRPSAP1
PSME3
RAB10
RAB4B
RAB7A
RANGAP1
RB1
RB1CC1
RBM10
RBM14
RBM47
REEP5
REXO2
RFWD2
RFX5
RHOB
RIC8B
RIN2
RNF123
RNF146
RNF34
RNF8
RPGR
RRP1B
RTN1
RUNX1
RUVBL1
RXRB
SACM1L
SAMD9
SAMD9L
SAP30
SCAP
SCRIB
SEMA4B
SEMA4D
SENP6
SEPHS1
SETDB1
SETDB2
SF3A1
SFT2D1
SH3BP4
SH3BP5L
SKP2
SLC16A3
SLC26A6
SLC27A3
SLC33A1
SLC35A5
SLC35E3
SLC35F5
SLC38A6
SLC43A3
SLC46A3
SLC6A12
SMARCA2
SMARCA5
SMARCAD1
SMARCAL1
SMC4
SMG1
SMPDL3A
SMUG1
SNAP23
SNAPIN
SNUPN
SNX14
SNX17
SNX2
SOCS4
SP3
SPHK2
SPOP
SS18L1
SSBP2
STAT6
STK36
TAF12
TAPT1
TARS
TARS2
TBC1D4
TBC1D9
TBCE
TBRG4
TBXAS1
TDRD7
TEX10
TEX2
THADA
THOC3
TM2D2
TM9SF2
TMCO1
TMEM131
TMEM184C
TMEM19
TMEM2
TMEM216
TMEM43
TMEM79
TRAF3IP3
TRIM4
TRPM2
TRPV2
TSEN2
TST
TTC27
TTC33
TTC9C
TTF2
TTLL12
TXNRD2
TYK2
UBA7
UBE4A
UBXN2B
USP37
VAMP4
VPS45
WDR59
WDR6
WDR7
WDR92
WIPF1
WIPI2
XPC
XPR1
YEATS2
YWHAG
YWHAH
ZCCHC14
ZDHHC16
ZDHHC6
ZFP90
ZFYVE16
ZMPSTE24
ZMYND19
ZMYND8
ZNF140
ZNF146
ZNF175
ZNF189
ZNF23
ZNF341
ZNF609
ZNF613
ZNF621
ZNF672
ZNF692
ZNF702P
ZNF721
ZSWIM6
ZW10

## Sheet: RBM15
target
ADAR
AKAP8
AMD1
ANG
AP1G2
ARFGEF1
ARHGAP21
ARMCX3
ASH2L
ATG4C
BAG3
BRPF1
BUD13
C6orf120
CAMLG
CBX6
CCDC59
CDCA4
CIAO1
CLINT1
CNOT4
CSNK1E
CTNND1
CYTH1
DDX17
DGCR8
DPYD
DYRK2
EP400
ETNK1
FAM173B
FNDC3A
FRAT2
GCA
GCNT1
GGPS1
GMPS
GNA15
GON4L
GSPT1
HNRNPA0
HNRNPAB
HNRNPC
HSP90AA1
HSPA5
HSPD1
HSPH1
IPO11
IPO13
LMTK2
LSM3
LYRM2
MAN1A2
MAP1LC3B
MED13
MED19
METTL13
MFSD3
MGST2
MMD
MME
MORF4L1
MRFAP1
MSRA
NCDN
NUCKS1
NUFIP2
PCNA
PFKFB3
PGS1
PI4KA
PID1
POLG
POLR2D
PPP1R10
PRMT6
PRPF38B
PRPF8
PRR7
PTBP2
PUM1
RBM14
RBM23
RBM39
RBM6
RGPD5
RGS18
RHOB
RNF138
RNF34
RPS29
RPS6KC1
RRP1B
RXRB
SAP30
SCML1
SEC14L1
SEMA3C
SETD1A
SF3A3
SIRT5
SLC1A5
SLC25A39
SLC37A3
SMAD6
SOS1
SP3
SPATA2L
SPHK1
STRAP
STX6
TARS2
TATDN2
TBC1D4
TFPT
THADA
TIAL1
TLE3
TRIP11
UBA1
UBAC2
UNC119
UNC50
VAPA
WASL
WDR6
WDR7
WNK1
WSB1
XPO1
YTHDF1
ZFP36L2
ZNF140
ZNF24
ZNF580
ZNF613
ZNF668
ZNF687

## Sheet: YTHDF1
target
ACVR1B
ADIPOR2
ADNP2
AHNAK
AKAP8
ANKRD49
ANXA7
AP3S1
APOM
ARHGEF3
ARHGEF7
ARID3B
ARID4A
ARNTL
ARPC5L
ASB8
ATE1
ATXN1
ATXN1L
BAG4
BAG5
BAP1
BCOR
BMF
BRD1
BRF2
BRMS1
BRPF1
BRPF3
BUD31
C16orf70
C18orf21
C1orf174
C3orf38
C8orf76
CAMSAP1
CASZ1
CBX6
CCDC117
CD99L2
CDC42EP4
CDCA4
CDR2
CENPB
CEP170
CHMP4B
CIRBP
CKAP4
CLASP1
CLP1
COIL
CPD
CPT1A
CRTC2
CRTC3
CSNK1E
CTNND1
CUTC
CWC15
CXXC5
CYLD
CYP27A1
DDA1
DDX28
DEDD2
DEF8
DENND4A
DHX36
DNAJC3
DSTYK
DYM
DYRK2
E2F2
ECE1
EIF3F
ELF2
ELF4
ELL
ENC1
EPN1
ERF
FAF2
FAM104A
FAM107B
FAM134A
FAM160B1
FAM168B
FAM175B
FAM20C
FAM53B
FASTKD5
FBXL12
FBXO11
FBXO28
FBXO7
FEM1B
FGFR1OP2
FLVCR2
FNIP1
FOXJ2
FOXK1
GAB2
GATAD2A
GGA2
GIT1
GLTSCR1
GMEB2
GMFB
GNE
GNPDA2
GPR1
GPRIN3
GRK6
GRPEL1
GUSB
GYPC
HINT1
HMG20B
HMGXB4
IER5L
ING1
IP6K1
IREB2
ISCU
ITCH
ITGAE
JARID2
KBTBD4
KCTD6
KDM5B
KHNYN
KLF11
KLF13
KLHL24
KLHL36
KRT10
KTI12
LCOR
LEMD3
LIN54
LLPH
LPP
LRPAP1
LRRC42
LRRC8A
MAD2L1BP
MAP3K1
MED10
MED23
MED28
MED7
MFSD5
MRPL44
MRPS10
MSRA
MTHFR
MYO5A
NACC2
NDST2
NFIC
NKIRAS2
NME4
NOL6
NTAN1
NUAK2
NUCKS1
NUP54
P2RY2
P4HB
PAQR4
PDCD4
PDS5B
PGM1
PHC3
PI4KA
PI4KB
PIK3IP1
PLEKHF2
PLEKHM2
PLEKHO2
POLR1D
POLR2C
PPM1B
PQLC3
PRKD2
PRKRIR
PSMC2
PSMD2
PSMD8
PTPN11
PXN
QTRTD1
RAB11FIP2
RAB40C
RAB43
RAB9A
RAD23B
RAF1
RAPGEF1
RBM15
RBM17
RBM3
RELB
RFX2
RHOU
RLF
RNASEH1
RNF10
RNF216
RNF26
RNF7
RPL22
RPL36AL
RPS21
RPS29
RPS3
RPS6KA2
RPS9
RPSA
RRP8
RSL24D1
RUNX3
RUSC2
SAMD8
SAP30L
SCRN1
SEC14L1
SEC63
SERTAD2
SERTAD3
SETD1A
SETD1B
SF3B2
SGSH
SH3BP1
SIN3A
SLC15A4
SLC16A5
SLC23A2
SLC25A25
SLC25A39
SLC26A11
SLC30A1
SLC6A6
SLCO3A1
SLK
SMAD3
SMAD6
SNAI3
SNORA28
SNORD36C
SPEN
SPIN1
SPIRE1
ST13
SYF2
SYVN1
TADA2B
TATDN2
TBC1D24
TBK1
TCEA2
TCEAL4
TCEB3
TFAM
THUMPD2
TLE3
TLR6
TMEM11
TMEM97
TOM1
TOMM70A
TRIM11
TRIM8
TROVE2
TSSC4
TUBB
TUBGCP2
TXNDC11
UHRF1BP1
UHRF1BP1L
UIMC1
USP39
VAMP3
VAV3
VCP
VGLL4
WASL
WDR26
WDR37
YOD1
ZBED4
ZBTB22
ZBTB33
ZBTB34
ZBTB7B
ZDHHC7
ZGPAT
ZNF136
ZNF207
ZNF211
ZNF212
ZNF317
ZNF395
ZNF511
ZNF580
ZNF598
ZNF627
ZNF629
ZNF687
ZNF697
ZNF746
ZNF766
ZNF777
ZNHIT6
ZSWIM1
AARS
ABHD2
ACAD9
ACOX1
ACP2
ACTR2
ACVR1
ADAM10
AK2
ALG6
ALG8
AMZ2
ANKIB1
APBA3
APBB1IP
ARAP3
ARHGAP9
ARHGEF6
ARRB1
ATG4A
ATM
ATP6V0E1
ATP6V1B2
ATP6V1D
ATXN2
BTG1
BTK
BTN3A2
C16orf62
C1GALT1C1
C21orf33
C21orf59
C9orf69
CARHSP1
CBX1
CCDC86
CCDC90B
CCT7
CHCHD4
CHMP1B
CLCN3
CLEC16A
CNDP2
CNOT10
COPS5
COQ5
COQ9
CSF1R
CTSC
CYB5A
DAD1
DAPK1
DDX10
DDX18
DERA
DNAJC13
DYNLL1
EIF4A3
ENY2
EPRS
FAHD1
FAM111A
FDX1L
FIG4
FMO5
FOSB
FYB
GART
GDAP2
GOLGA7
GOSR2
GPBAR1
GSPT1
GTF2H5
HADH
HIST2H2BE
HNRNPAB
HSP90AA1
HSPD1
HSPH1
IFI35
IFNAR1
IGSF6
INO80C
INTS3
INTS6
IRS2
ITPR1
JAK2
KIAA0196
KIAA0922
KIF5B
KLHL18
LARS
LDLRAP1
LNPEP
LXN
MAF
MAP2K4
MAT2A
MDH1
MED20
MKKS
MKRN2
MORF4L1
MRPL24
MRPL33
MRPL51
MTHFD2
MTIF3
MYOF
NAGK
NAPSB
NCOA4
NCOA7
NDUFA8
NDUFAF1
NDUFAF3
NECAP2
NETO2
NEXN
NFKB1
NHLRC3
NOLC1
NSF
NUDT9
OPN3
P4HA1
PANK2
PARP1
PARP12
PDCD6IP
PDE7A
PDS5A
PGM2
PHB
PHF14
PIP4K2A
PLAC8
PNPO
PRDX3
PROSC
PSMA4
PURA
RAB10
RAB8A
RANGAP1
RARA
RBL2
RBM14
RGS18
RHBDD1
RNF20
RNFT1
RPUSD3
RTN1
SAMD9L
SAP18
SEC23B
SEMA4D
SENP6
SFT2D1
SH3BP4
SIK1
SLC16A3
SLC25A43
SLC35B3
SLC35E3
SLFN11
SMARCA2
SMARCA5
SMARCAL1
SMUG1
SNAPIN
SNX19
SPG11
SRBD1
ST6GAL1
STAT2
STK38
TBC1D10C
TBCA
TDRD7
TFCP2
TIAF1
TINF2
TLR5
TMEM131
TMEM165
TMEM187
TMPO
TRAF3IP3
TRAK2
TRAPPC3
TUG1
UBA7
UBE3C
UBE4A
UBFD1
UGP2
UNC13D
USP13
VCL
VDAC3
VPS35
VPS8
WNK1
XPO1
YME1L1
ZC3H14
ZDHHC16
ZDHHC6
ZMYND8
ZNF146
ZNF672
