# Supplementary material for: Landscape analysis of m6A modification regulators related biological functions and immune characteristics in myasthenia gravis
Source: J Transl Med. 2023 Mar 2;21:166. doi: 10.1186/s12967-023-03947-5 (PMC9983271; doi:10.1186/s12967-023-03947-5)
Supplement: Supplementary file 4 — Additional file 4: Table S4. GO-BP terms enriched by targets of CBLL1, RBM15, and YTHDF1, respectively. [file 12967_2023_3947_MOESM4_ESM.xlsx]

## Sheet: CBLL1
ONTOLOGY	ID	Description	GeneRatio	pvalue	geneID	Count
BP	GO:0016570	histone modification	43/732	1.4664e-07	10270/26993/54880/25855/7862/1025/1487/2005/2140/3720/5595/64324/55611/26147/5585/6018/9739/25942/93624/10629/55809/9960/51322/6790/29117/1786/56943/57634/4602/5245/9678/51105/10419/10432/9025/8607/9869/83852/56916/56848/6883/55689/10269	43
BP	GO:0034599	cellular response to oxidative stress	30/732	1.10117e-06	25/55294/3162/5595/4482/10276/5034/133522/5829/5970/25942/140809/57465/51157/240/10533/1545/2021/2353/27429/4257/4602/135112/4779/55074/142/50640/388/6778/7226	30
BP	GO:0062197	cellular response to chemical stress	33/732	1.30405e-06	25/572/55294/3162/5595/4482/10276/5034/133522/5829/5970/5971/25942/6513/140809/57465/51157/240/10533/1545/2021/2353/27429/4257/4602/135112/4779/55074/142/50640/388/6778/7226	33
BP	GO:0006979	response to oxidative stress	38/732	6.13995e-06	25/8754/572/55294/3162/5595/4277/4482/10276/5034/133522/5829/5970/25942/140809/57465/51157/240/54840/10533/80777/1545/2021/2353/3329/27429/3417/4257/4602/135112/4779/55074/142/50640/388/6778/7226/10587	38
BP	GO:0036475	neuron death in response to oxidative stress	8/732	1.86282e-05	55294/57465/10533/2021/135112/55074/142/7226	8
BP	GO:0016032	viral process	34/732	4.18086e-05	27350/27243/1487/5045/2621/3609/23633/3916/4061/11282/5034/81876/10572/6520/6482/27090/2040/10318/81603/7342/7415/57617/11060/10533/63901/3428/23367/4247/4938/5245/7879/23076/9869/9213	34
BP	GO:0008333	endosome to lysosome transport	10/732	4.65853e-05	274/10042/80700/7415/57617/23274/1130/7879/388/23557	10
BP	GO:0010506	regulation of autophagy	28/732	5.37456e-05	25/572/90427/55294/221937/3162/5595/64121/6829/57761/81603/51322/10533/8992/526/51382/834/23274/27429/3064/3428/84861/23367/10392/23677/23049/11180/10269	28
BP	GO:0016236	macroautophagy	26/732	8.13634e-05	27243/3162/5595/81876/6829/165324/80700/7415/51322/10533/8992/526/51382/23274/11345/27429/3064/23367/10392/7879/9821/23049/23557/57231/137886/26100	26
BP	GO:0031056	regulation of histone modification	17/732	9.60128e-05	10270/26993/54880/1025/1487/3720/5595/64324/55611/26147/25942/93624/29117/1786/4602/56848/10269	17
BP	GO:0019058	viral life cycle	27/732	0.000133567	27350/27243/1487/5045/2621/3609/23633/3916/4061/5034/81876/10572/6520/2040/10318/81603/7415/57617/11060/63901/3428/23367/4938/5245/7879/9869/9213	27
BP	GO:0051881	regulation of mitochondrial membrane potential	11/732	0.000133838	25/572/55186/7314/7415/834/1497/2805/23530/142/55022	11
BP	GO:0006325	chromatin organization	32/732	0.000164034	11335/23466/55636/54108/10362/3720/26147/5970/9739/6602/93624/10629/29855/57169/25842/11177/80205/1786/8479/3148/125476/4602/5058/5925/9025/8607/9869/83852/6595/8467/56916/26039	32
BP	GO:0018205	peptidyl-lysine modification	30/732	0.000185418	53335/54880/7862/1487/10362/3720/5595/64324/26147/5970/6018/9739/25942/93624/10629/7052/29117/1786/57634/4602/9678/51105/8607/26054/9869/83852/56848/6883/55689/10269	30
BP	GO:0140374	antiviral innate immune response	5/732	0.000195091	84282/29800/23586/4938/5245	5
BP	GO:0002831	regulation of response to biotic stimulus	27/732	0.000221709	11221/3659/3916/4067/5595/4277/84282/79102/25942/29800/64170/23586/55601/255520/3148/3329/3428/3551/55646/10392/10062/4938/5058/55703/10432/23170/10269	27
BP	GO:0006497	protein lipidation	12/732	0.000240472	54344/8733/7357/29800/84243/51304/10533/4836/54872/26100/84287/64429	12
BP	GO:0031058	positive regulation of histone modification	12/732	0.000240472	10270/26993/1025/1487/3720/5595/26147/93624/29117/1786/4602/56848	12
BP	GO:0042594	response to starvation	19/732	0.000274435	80315/221937/2621/5595/4149/81788/64121/6513/38/10533/84446/23274/11345/3428/23367/5106/79726/26100/9213	19
BP	GO:0051607	defense response to virus	23/732	0.000312914	27350/3609/3659/4277/5970/84282/79102/25942/29800/10533/64170/1653/23586/55601/255520/3428/1130/4938/5245/55703/6502/10269/7728	23
BP	GO:0140546	defense response to symbiont	23/732	0.000312914	27350/3609/3659/4277/5970/84282/79102/25942/29800/10533/64170/1653/23586/55601/255520/3428/1130/4938/5245/55703/6502/10269/7728	23
BP	GO:0016540	protein autoprocessing	6/732	0.000327517	10939/834/63901/27429/142/23761	6
BP	GO:0016575	histone deacetylation	11/732	0.000337947	10270/26993/25855/1487/2005/25942/55809/5245/10432/56916/56848	11
BP	GO:0042158	lipoprotein biosynthetic process	12/732	0.000359192	54344/8733/7357/29800/84243/51304/10533/4836/54872/26100/84287/64429	12
BP	GO:0048545	response to steroid hormone	27/732	0.000392974	8754/249/445/572/808/2821/5585/133522/5970/55809/7332/57617/178/2353/2805/3148/3329/3417/10062/5058/85315/142/5106/5245/6257/6502/7533	27
BP	GO:0007034	vacuolar transport	16/732	0.000442856	274/27243/10042/3916/80700/7415/57617/23274/2580/23484/1130/7879/388/283537/23557/9765	16
BP	GO:0000302	response to reactive oxygen species	20/732	0.000468831	25/8754/572/3162/5595/10276/133522/5829/5970/51157/54840/1545/2021/2353/3329/4602/388/6778/7226/10587	20
BP	GO:1903203	regulation of oxidative stress-induced neuron death	6/732	0.000512117	55294/10533/135112/55074/142/7226	6
BP	GO:0007041	lysosomal transport	13/732	0.000512916	274/10042/3916/80700/7415/57617/23274/2580/1130/7879/388/23557/9765	13
BP	GO:1903320	regulation of protein modification by small protein conjugation or removal	21/732	0.000562484	25/8312/819/1025/55294/10362/10459/55611/80758/5970/10318/57761/7314/7332/165324/7415/7965/26272/26271/10016/6502	21
BP	GO:0043543	protein acylation	21/732	0.000593676	7862/1487/5595/25942/93624/10629/29800/84243/51304/29117/57634/4836/9678/51105/8607/56848/6883/55689/84287/64429/10269	21
BP	GO:0042542	response to hydrogen peroxide	15/732	0.000606744	25/8754/572/3162/10276/5970/51157/54840/1545/2021/3329/4602/388/6778/7226	15
BP	GO:0010918	positive regulation of mitochondrial membrane potential	4/732	0.000613658	572/7415/1497/23530	4
BP	GO:0019079	viral genome replication	14/732	0.000615506	27350/1487/2621/3609/23633/2040/10318/7415/63901/3428/23367/4938/5245/9869	14
BP	GO:1900407	regulation of cellular response to oxidative stress	11/732	0.000688652	55294/5034/240/10533/2021/27429/135112/55074/142/50640/7226	11
BP	GO:0016572	histone phosphorylation	7/732	0.000699568	10270/26993/1025/5595/5585/6790/10269	7
BP	GO:0051101	regulation of DNA binding	13/732	0.000714101	808/56998/55294/3162/10459/64324/25942/3148/3428/142/5925/146198/10269	13
BP	GO:0050792	regulation of viral process	16/732	0.000716243	27350/27243/3609/23633/4061/5034/2040/10318/81603/7342/63901/3428/23367/4938/7879/9869	16
BP	GO:0008652	cellular amino acid biosynthetic process	10/732	0.000727475	445/60496/18/1806/2744/2805/2806/4507/4548/22929	10
BP	GO:0031331	positive regulation of cellular catabolic process	31/732	0.000738384	8754/10425/8312/572/1454/55802/55294/5045/3162/5595/219988/5433/5701/54542/23034/6829/57761/81603/7415/51322/54915/10533/6790/2021/3064/8660/23367/23530/10392/23677/122809	31
BP	GO:0042157	lipoprotein metabolic process	14/732	0.000831041	55937/54344/8733/7357/29800/84243/51304/10533/127018/4836/54872/26100/84287/64429	14
BP	GO:0006354	DNA-templated transcription, elongation	11/732	0.000831752	55038/1025/8178/6602/6829/6919/284695/56943/2963/55795/9025	11
BP	GO:0071496	cellular response to external stimulus	25/732	0.000839197	572/80315/2621/3162/3659/4067/10746/5595/4149/81788/64121/6513/10533/84446/834/23274/2353/11345/2805/3428/6416/6502/79726/26100/9213	25
BP	GO:0033127	regulation of histone phosphorylation	4/732	0.000892113	10270/26993/1025/5595	4
BP	GO:0016573	histone acetylation	15/732	0.000922812	7862/1487/5595/25942/93624/10629/29117/57634/9678/51105/8607/56848/6883/55689/10269	15
BP	GO:0008380	RNA splicing	31/732	0.000962382	79026/26993/8896/51759/9541/1153/10978/26528/57461/64783/5935/55544/64121/7536/10992/79753/6626/6628/25949/24144/199746/284695/1653/10419/8241/10432/23076/10291/84321/80746/8458	31
BP	GO:0051438	regulation of ubiquitin-protein transferase activity	8/732	0.000980598	25/8312/55294/10116/10459/57761/7332/26271	8
BP	GO:2001020	regulation of response to DNA damage stimulus	19/732	0.00101312	25/1025/1032/2140/10116/10459/138151/55611/5531/56907/24144/51499/10097/26272/26271/142/9025/23049/10269	19
BP	GO:0009067	aspartate family amino acid biosynthetic process	5/732	0.00108774	60496/2805/2806/4507/4548	5
BP	GO:0036473	cell death in response to oxidative stress	11/732	0.00119228	55294/5034/57465/10533/1545/2021/27429/135112/55074/142/7226	11
BP	GO:0009267	cellular response to starvation	15/732	0.00120313	80315/2621/5595/4149/81788/64121/6513/10533/84446/23274/11345/3428/79726/26100/9213	15
BP	GO:0009408	response to heat	12/732	0.00123187	3162/4067/4277/5433/7415/55466/8890/3329/27429/10016/7226/51393	12
BP	GO:0009615	response to virus	27/732	0.00130333	27350/3609/3659/4277/5970/84282/79102/25942/29800/10533/64170/1653/23586/55601/255520/3428/3454/3551/1130/4938/5245/55703/23076/6502/9213/10269/7728	27
BP	GO:0031929	TOR signaling	13/732	0.00131883	2621/64121/55654/51322/23274/1497/84861/23367/10016/23677/23049/79726/10269	13
BP	GO:0018393	internal peptidyl-lysine acetylation	15/732	0.00136821	7862/1487/5595/25942/93624/10629/29117/57634/9678/51105/8607/56848/6883/55689/10269	15
BP	GO:0006368	transcription elongation from RNA polymerase II promoter	9/732	0.00141167	55038/1025/8178/6602/6829/56943/2963/55795/9025	9
BP	GO:0046394	carboxylic acid biosynthetic process	24/732	0.00142264	445/9536/57761/60496/18/171586/240/84869/1806/2744/2805/2806/51144/51141/4258/23417/4507/4548/10062/9885/50640/22937/22929/6916	24
BP	GO:0035601	protein deacylation	12/732	0.0014414	10270/26993/25855/1487/2005/25942/55809/127018/5245/10432/56916/56848	12
BP	GO:1902882	regulation of response to oxidative stress	11/732	0.00153978	55294/5034/240/10533/2021/27429/135112/55074/142/50640/7226	11
BP	GO:0016053	organic acid biosynthetic process	24/732	0.00154924	445/9536/57761/60496/18/171586/240/84869/1806/2744/2805/2806/51144/51141/4258/23417/4507/4548/10062/9885/50640/22937/22929/6916	24
BP	GO:0043414	macromolecule methylation	24/732	0.00154924	54880/54815/3720/64324/63935/26147/64783/6018/9739/6628/144233/1786/2353/117246/23463/9836/4602/142/10419/9869/83852/63892/11180/10269	24
BP	GO:0006475	internal protein amino acid acetylation	15/732	0.00155189	7862/1487/5595/25942/93624/10629/29117/57634/9678/51105/8607/56848/6883/55689/10269	15
BP	GO:0072350	tricarboxylic acid metabolic process	4/732	0.00169477	445/1431/3658/3417	4
BP	GO:0048536	spleen development	6/732	0.00184411	25/3720/5585/64783/54542/55795	6
BP	GO:0009896	positive regulation of catabolic process	33/732	0.00190262	8754/10425/8312/572/1454/55802/55294/5045/3162/5595/219988/5433/5701/54542/23034/6829/57761/81603/7415/51322/11060/54915/10533/6790/2021/3064/8660/23367/23530/10392/7879/23677/122809	33
BP	GO:0031057	negative regulation of histone modification	7/732	0.00192181	54880/1487/3720/55611/25942/1786/56848	7
BP	GO:0098732	macromolecule deacylation	12/732	0.00194905	10270/26993/25855/1487/2005/25942/55809/127018/5245/10432/56916/56848	12
BP	GO:0006476	protein deacetylation	11/732	0.00196605	10270/26993/25855/1487/2005/25942/55809/5245/10432/56916/56848	11
BP	GO:0031667	response to nutrient levels	32/732	0.00199861	79602/249/445/1032/80315/2029/221937/4303/2621/3162/5595/4149/29937/81788/5970/64121/114789/6513/38/178/10533/84446/23274/11345/3428/23367/23530/5106/9869/79726/26100/9213	32
BP	GO:0006997	nucleus organization	13/732	0.00215152	26993/274/27243/23592/7536/165324/3148/9221/9025/8467/79188/137886/10269	13
BP	GO:0006998	nuclear envelope organization	7/732	0.00218333	26993/27243/23592/165324/79188/137886/10269	7
BP	GO:0032008	positive regulation of TOR signaling	7/732	0.00218333	2621/64121/51322/23274/1497/84861/79726	7
BP	GO:1903201	regulation of oxidative stress-induced cell death	9/732	0.00231657	55294/5034/10533/2021/27429/135112/55074/142/7226	9
BP	GO:0007163	establishment or maintenance of cell polarity	18/732	0.00235284	54509/23616/10097/10096/10092/84446/9793/85440/81704/3064/3611/9053/5058/10890/388/23513/137886/9183	18
BP	GO:0032259	methylation	26/732	0.00238924	54880/54815/3720/64324/63935/26147/64783/6018/9739/6628/144233/1786/2353/117246/23463/9836/4507/4548/4602/142/10419/9869/83852/63892/11180/10269	26
BP	GO:0044403	biological process involved in symbiotic interaction	22/732	0.00241694	27243/2621/3916/4061/5034/10572/6520/2040/10318/81603/57617/11060/10533/64170/55770/3329/5245/7879/23076/8819/84321/9213	22
BP	GO:0032006	regulation of TOR signaling	11/732	0.00248371	2621/64121/55654/51322/23274/1497/84861/10016/23677/79726/10269	11
BP	GO:0035902	response to immobilization stress	5/732	0.00249544	4303/2821/10097/2353/2805	5
BP	GO:0051291	protein heterooligomerization	5/732	0.00249544	3858/6094/84869/2193/4144	5
BP	GO:1903749	positive regulation of establishment of protein localization to mitochondrion	6/732	0.00249975	10425/55294/7332/3305/27429/4836	6
BP	GO:0006338	chromatin remodeling	20/732	0.00254512	11335/55636/54108/3720/6602/93624/10629/29855/25842/11177/3148/125476/4602/5058/5925/9025/8607/6595/8467/56916	20
BP	GO:0051701	biological process involved in interaction with host	17/732	0.00264981	27243/2621/3916/4061/5034/10572/6520/10318/81603/57617/11060/10533/55770/5245/7879/84321/9213	17
BP	GO:0018394	peptidyl-lysine acetylation	15/732	0.00265355	7862/1487/5595/25942/93624/10629/29117/57634/9678/51105/8607/56848/6883/55689/10269	15
BP	GO:0032392	DNA geometric change	10/732	0.0026762	55636/10973/80205/1653/2963/113510/3148/4172/8607/56916	10
BP	GO:0009066	aspartate family amino acid metabolic process	7/732	0.002788	445/4482/60496/2805/2806/4507/4548	7
BP	GO:0018198	peptidyl-cysteine modification	7/732	0.002788	29800/84243/51304/131474/135112/55074/64429	7
BP	GO:0010948	negative regulation of cell cycle process	22/732	0.00285763	1032/27243/10116/4303/10459/9656/138151/25949/51499/51322/29117/84446/26272/26271/25896/84861/55795/5526/5925/10432/7508/9183	22
BP	GO:0032570	response to progesterone	6/732	0.00288659	572/2821/5970/55809/2353/10062	6
BP	GO:0045838	positive regulation of membrane potential	4/732	0.00289525	572/7415/1497/23530	4
BP	GO:0006605	protein targeting	23/732	0.00303615	10425/55294/80273/23480/64374/2040/7332/7534/29800/84243/51304/23431/131474/1121/3305/3329/27429/23463/5058/7879/7532/64429/9765	23
BP	GO:0034614	cellular response to reactive oxygen species	14/732	0.00309354	25/5595/10276/133522/5829/5970/51157/1545/2021/2353/4602/388/6778/7226	14
BP	GO:0038202	TORC1 signaling	7/732	0.00313468	64121/51322/23274/1497/84861/23367/23049	7
BP	GO:2000677	regulation of transcription regulatory region DNA binding	7/732	0.00313468	55294/10459/64324/25942/142/5925/10269	7
BP	GO:0048525	negative regulation of viral process	10/732	0.00314682	27350/3609/4061/10318/81603/7342/63901/3428/4938/9869	10
BP	GO:0010498	proteasomal protein catabolic process	32/732	0.00332893	10425/819/1454/23197/55294/10116/5701/5887/57414/57761/7314/7326/165324/80700/7415/51322/11060/90850/10513/10973/6790/26272/11345/116138/84861/10197/80196/6502/122809/8405/9354/137886	32
BP	GO:0043161	proteasome-mediated ubiquitin-dependent protein catabolic process	28/732	0.00337601	10425/819/1454/23197/55294/10116/5701/5887/57414/57761/7326/165324/7415/51322/11060/90850/10513/10973/6790/26272/116138/84861/80196/6502/122809/8405/9354/137886	28
BP	GO:0007628	adult walking behavior	5/732	0.00355505	55636/1497/27429/55074/10269	5
BP	GO:0043434	response to peptide hormone	28/732	0.0036102	445/1537/4303/4067/4149/5829/5970/6513/57761/8890/8836/2805/2806/51141/8826/8660/23484/57727/5058/142/5106/55022/10890/5905/22937/6778/9882/7532	28
BP	GO:0007076	mitotic chromosome condensation	4/732	0.0036702	10270/26993/23310/10051	4
BP	GO:0031396	regulation of protein ubiquitination	17/732	0.00375517	25/8312/819/1025/55294/10459/55611/80758/57761/7314/7332/165324/7965/26272/26271/10016/6502	17
BP	GO:0032868	response to insulin	20/732	0.00377792	4303/4067/4149/5970/6513/57761/8836/2805/2806/51141/8660/57727/5058/142/5106/55022/10890/22937/9882/7532	20
BP	GO:0032728	positive regulation of interferon-beta production	6/732	0.00379229	3659/84282/23586/3148/4938/55703	6
BP	GO:0031668	cellular response to extracellular stimulus	19/732	0.00380664	80315/2621/3162/4067/5595/4149/81788/64121/6513/10533/84446/23274/2353/11345/3428/6502/79726/26100/9213	19
BP	GO:0035196	production of miRNAs involved in gene silencing by miRNA	7/732	0.00392584	79753/29066/144233/54487/23405/5604/10269	7
BP	GO:0043392	negative regulation of DNA binding	7/732	0.00392584	56998/55294/3162/10459/25942/3428/146198	7
BP	GO:1901654	response to ketone	16/732	0.00404822	10270/445/572/808/2621/2821/5970/25942/55809/2353/23367/4507/10062/142/5106/56848	16
BP	GO:0016197	endosomal transport	18/732	0.00416557	27243/22853/29886/10043/80700/7415/27236/23274/1203/23484/1130/10890/7879/23513/9784/6643/8674/9765	18
BP	GO:0090659	walking behavior	5/732	0.00419083	55636/1497/27429/55074/10269	5
BP	GO:0070997	neuron death	25/732	0.00427822	25/1822/572/80315/55294/2821/3162/4149/29937/57465/7314/7965/10533/2021/2353/3329/27429/3611/6416/4602/135112/55074/142/5925/7226	25
BP	GO:0010821	regulation of mitochondrion organization	13/732	0.00429644	572/90427/55294/56907/51499/10493/6790/27429/3064/4836/55022/23761/64429	13
BP	GO:1901988	negative regulation of cell cycle phase transition	19/732	0.0043394	1032/10116/4303/10459/9656/138151/25949/51499/51322/29117/84446/26272/26271/25896/84861/55795/5925/7508/9183	19
BP	GO:0006991	response to sterol depletion	4/732	0.0045746	55294/4067/51141/22937	4
BP	GO:0006302	double-strand break repair	19/732	0.0047277	2140/10459/55611/5531/56907/55775/24144/7415/10097/54840/8317/1653/113510/3148/4172/142/9025/56916/50485	19
BP	GO:0031050	dsRNA processing	7/732	0.00485981	79753/29066/144233/54487/23405/5604/10269	7
BP	GO:0035065	regulation of histone acetylation	7/732	0.00485981	1487/5595/25942/93624/29117/56848/10269	7
BP	GO:0070918	production of small RNA involved in gene silencing by RNA	7/732	0.00485981	79753/29066/144233/54487/23405/5604/10269	7
BP	GO:1901607	alpha-amino acid biosynthetic process	8/732	0.00490235	445/60496/2744/2805/2806/4507/4548/22929	8
BP	GO:0019082	viral protein processing	5/732	0.00490374	5045/11282/6482/27090/4247	5
BP	GO:0070301	cellular response to hydrogen peroxide	10/732	0.00496396	25/10276/5970/51157/1545/2021/4602/388/6778/7226	10
BP	GO:0044772	mitotic cell cycle phase transition	28/732	0.00499769	808/1032/27243/2029/4303/10459/138151/25942/25949/51499/51322/90/6790/29117/84446/8556/8317/26271/23276/84861/55795/51400/10197/5925/6502/57695/7508/9183	28
BP	GO:0045786	negative regulation of cell cycle	26/732	0.00502228	25/1032/27243/10116/4303/10459/9656/138151/25949/51499/51322/29117/84446/26272/26271/27429/25896/84861/55795/5526/5925/10432/388/23513/7508/9183	26
BP	GO:0001889	liver development	13/732	0.00511244	445/1628/55294/3162/3720/5970/38/6790/5106/10419/9821/6670/10269	13
BP	GO:0071375	cellular response to peptide hormone stimulus	21/732	0.00512323	445/4303/4067/4149/5829/5970/57761/2805/51141/8660/23484/57727/5058/142/5106/55022/10890/5905/6778/9882/7532	21
BP	GO:0009743	response to carbohydrate	19/732	0.0051442	79602/55937/572/2029/2621/91355/4067/25942/10533/8890/2021/56943/2805/8660/6416/65220/5106/5428/65010	19
BP	GO:2000116	regulation of cysteine-type endopeptidase activity	18/732	0.00520282	444/572/1032/2621/2821/23787/80758/51499/7415/64170/834/3329/27429/3428/10392/55795/10016/80196	18
BP	GO:0031113	regulation of microtubule polymerization	7/732	0.00538509	25/402/9793/2288/57704/51199/5058	7
BP	GO:0044839	cell cycle G2/M phase transition	13/732	0.0054105	10270/26993/808/2029/4303/25942/25949/6790/84446/8317/26271/51400/6502	13
BP	GO:1903900	regulation of viral life cycle	13/732	0.0054105	27350/27243/3609/23633/4061/5034/10318/81603/63901/3428/23367/4938/9869	13
BP	GO:0045088	regulation of innate immune response	17/732	0.00545795	11221/3659/3916/4067/84282/25942/64170/3148/3428/3551/55646/10062/4938/5058/55703/10432/23170	17
BP	GO:0032508	DNA duplex unwinding	9/732	0.00547023	55636/10973/80205/1653/2963/113510/4172/8607/56916	9
BP	GO:0008356	asymmetric cell division	4/732	0.00561763	10097/10096/85440/10890	4
BP	GO:0043304	regulation of mast cell degranulation	5/732	0.00569854	9846/3162/4067/57102/56848	5
BP	GO:0006388	tRNA splicing, via endonucleolytic cleavage and ligation	3/732	0.00581176	10978/1653/80746	3
BP	GO:1901987	regulation of cell cycle phase transition	26/732	0.00592083	1032/55294/10116/4303/10459/9656/138151/25942/25949/51499/51322/6790/29117/84446/8556/8317/26272/26271/25896/23276/84861/55795/10197/5925/7508/9183	26
BP	GO:0002886	regulation of myeloid leukocyte mediated immunity	7/732	0.00595179	9846/3162/4067/57102/1653/23586/56848	7
BP	GO:0032608	interferon-beta production	7/732	0.00595179	3659/5971/84282/23586/3148/4938/55703	7
BP	GO:0032648	regulation of interferon-beta production	7/732	0.00595179	3659/5971/84282/23586/3148/4938/55703	7
BP	GO:0045071	negative regulation of viral genome replication	7/732	0.00595179	27350/3609/10318/63901/3428/4938/9869	7
BP	GO:0070534	protein K63-linked ubiquitination	7/732	0.00595179	10425/55611/27246/84282/7326/11060/9025	7
BP	GO:0061008	hepaticobiliary system development	13/732	0.00604827	445/1628/55294/3162/3720/5970/38/6790/5106/10419/9821/6670/10269	13
BP	GO:0045862	positive regulation of proteolysis	25/732	0.00622917	8754/10425/444/8312/572/1454/55294/5045/4067/23787/80758/5701/10318/57761/7415/6790/64170/834/3329/27429/3428/10392/10016/10197/122809	25
BP	GO:0000070	mitotic sister chromatid segregation	14/732	0.0063214	10270/26993/27243/3835/10459/9055/26271/9493/84861/23310/55795/5925/10051/9183	14
BP	GO:0048193	Golgi vesicle transport	21/732	0.00643891	51614/3916/8774/81876/29886/56907/51693/7415/57511/9276/55770/11345/2580/3064/81562/10016/10890/22937/8773/6643/9183	21
BP	GO:0001782	B cell homeostasis	5/732	0.00657996	25/819/4067/5585/54542	5
BP	GO:0032509	endosome transport via multivesicular body sorting pathway	5/732	0.00657996	27243/80700/7415/23484/1130	5
BP	GO:0033006	regulation of mast cell activation involved in immune response	5/732	0.00657996	9846/3162/4067/57102/56848	5
BP	GO:0000075	cell cycle checkpoint signaling	14/732	0.00665268	10116/4303/10459/9656/25949/51499/51322/84446/26272/25896/84861/55795/7508/9183	14
BP	GO:0033044	regulation of chromosome organization	15/732	0.00679585	10459/5595/10574/1786/26272/26271/84861/142/55795/5925/26054/9869/83852/23049/9183	15
BP	GO:1904263	positive regulation of TORC1 signaling	4/732	0.00680802	51322/23274/1497/84861	4
BP	GO:2001233	regulation of apoptotic signaling pathway	24/732	0.00699534	572/1032/2140/55294/10116/2907/3162/4335/138151/4722/5034/5970/51499/7314/90/83787/3148/27429/3064/142/10197/5925/9821/80196	24
BP	GO:2001234	negative regulation of apoptotic signaling pathway	17/732	0.00711024	1032/2140/2907/3162/4335/4722/5970/51499/90/83787/3148/27429/3064/10197/5925/9821/80196	17
BP	GO:0032481	positive regulation of type I interferon production	7/732	0.00721718	3659/84282/23586/3148/3329/4938/55703	7
BP	GO:0072655	establishment of protein localization to mitochondrion	11/732	0.00739337	10425/808/55294/80273/7332/617/131474/3305/3329/27429/4836	11
BP	GO:1903955	positive regulation of protein targeting to mitochondrion	5/732	0.0075526	10425/55294/7332/3305/27429	5
BP	GO:0000394	RNA splicing, via endonucleolytic cleavage and ligation	3/732	0.00776105	10978/1653/80746	3
BP	GO:0007144	female meiosis I	3/732	0.00776105	7314/6790/26271	3
BP	GO:0033148	positive regulation of intracellular estrogen receptor signaling pathway	3/732	0.00776105	5058/142/6502	3
BP	GO:0048102	autophagic cell death	3/732	0.00776105	1032/3916/10533	3
BP	GO:0090309	positive regulation of DNA methylation-dependent heterochromatin assembly	3/732	0.00776105	1786/9869/83852	3
BP	GO:0098792	xenophagy	3/732	0.00776105	5595/10392/26100	3
BP	GO:1903322	positive regulation of protein modification by small protein conjugation or removal	12/732	0.00796402	8312/1025/55294/10318/57761/7314/7332/7415/7965/26272/10016/6502	12
BP	GO:0040029	regulation of gene expression, epigenetic	10/732	0.00802657	55038/64783/6602/57169/1786/3428/9869/83852/8467/56848	10
BP	GO:0010822	positive regulation of mitochondrion organization	8/732	0.00815552	572/90427/56907/6790/27429/3064/4836/64429	8
BP	GO:0097581	lamellipodium organization	9/732	0.00854469	79647/832/51177/221178/10451/10097/10096/10092/6643	9
BP	GO:0018345	protein palmitoylation	5/732	0.00862095	29800/84243/51304/84287/64429	5
BP	GO:0071763	nuclear membrane organization	5/732	0.00862095	26993/27243/165324/79188/137886	5
BP	GO:0043300	regulation of leukocyte degranulation	6/732	0.00864946	9846/3162/3916/4067/57102/56848	6
BP	GO:0032496	response to lipopolysaccharide	23/732	0.0086831	25/8754/79602/10270/249/445/11221/4067/5595/9536/5970/4091/10318/834/2353/3148/10949/3329/3454/4257/4258/10062/5106	23
BP	GO:0007030	Golgi organization	13/732	0.00876534	5595/23207/5862/165324/7534/2580/3064/81562/5604/10419/137886/8674/9183	13
BP	GO:0002237	response to molecule of bacterial origin	24/732	0.00879515	25/8754/79602/10270/249/445/11221/4067/5595/9536/5970/4091/10318/64170/834/2353/3148/10949/3329/3454/4257/4258/10062/5106	24
BP	GO:0052126	movement in host environment	14/732	0.00894235	27243/2621/3916/4061/5034/10572/6520/81603/57617/11060/55770/5245/7879/9213	14
BP	GO:0043488	regulation of mRNA stability	13/732	0.00922124	1153/55802/60493/219988/5433/54542/23034/54915/10949/23367/55795/8241/9238	13
BP	GO:0006457	protein folding	16/732	0.00931144	80273/5034/64374/10598/402/10574/131474/55466/2288/2580/3305/3329/81562/134492/23386/6905	16
BP	GO:0010508	positive regulation of autophagy	11/732	0.00937358	572/3162/5595/6829/81603/51322/10533/3064/23367/10392/23677	11
BP	GO:0016241	regulation of macroautophagy	12/732	0.00938254	3162/5595/6829/51322/8992/526/51382/23274/3064/23367/10392/23049	12
BP	GO:0048284	organelle fusion	12/732	0.00938254	10939/10493/10451/57617/55022/7879/54809/8773/23557/9882/8674/64429	12
BP	GO:0043966	histone H3 acetylation	7/732	0.00947427	7862/25942/10629/9678/56848/6883/55689	7
BP	GO:0070585	protein localization to mitochondrion	11/732	0.00992722	10425/808/55294/80273/7332/617/131474/3305/3329/27429/4836	11
BP	GO:0000012	single strand break repair	3/732	0.0100507	55775/54840/142	3
BP	GO:0031453	positive regulation of heterochromatin assembly	3/732	0.0100507	1786/9869/83852	3
BP	GO:0032926	negative regulation of activin receptor signaling pathway	3/732	0.0100507	23592/90/10272	3
BP	GO:0033523	histone H2B ubiquitination	3/732	0.0100507	1025/51322/9025	3
BP	GO:0051255	spindle midzone assembly	3/732	0.0100507	26112/9055/9493	3
BP	GO:0120263	positive regulation of heterochromatin organization	3/732	0.0100507	1786/9869/83852	3
BP	GO:0044242	cellular lipid catabolic process	16/732	0.0101339	1384/2109/2760/171586/80724/38/1545/55862/57704/3417/8660/4258/23417/4758/5106/50640	16
BP	GO:0006367	transcription initiation from RNA polymerase II promoter	8/732	0.0102881	1025/56998/1870/9441/5433/10629/2963/6883	8
BP	GO:0032418	lysosome localization	8/732	0.0102881	9846/3162/4067/23207/57102/8773/23557/56848	8
BP	GO:0043254	regulation of protein-containing complex assembly	27/732	0.0102909	25/274/90427/832/23406/56998/4091/56907/24144/7415/10097/10096/64853/27236/93663/402/10092/79738/9793/2288/57704/51199/5058/142/5526/5925/26054	27
BP	GO:0009266	response to temperature stimulus	14/732	0.0102994	1153/3162/4067/4277/5433/7415/55466/8890/2353/3329/27429/10016/7226/51393	14
BP	GO:0006091	generation of precursor metabolites and energy	30/732	0.0105655	444/1347/1431/1537/9249/8445/2109/221937/2673/2821/3658/23479/4722/5504/114789/7415/38/178/402/1355/80777/10495/3417/3454/8660/4702/23530/55022/9821/56848	30
BP	GO:0031669	cellular response to nutrient levels	16/732	0.0105661	80315/2621/3162/5595/4149/81788/64121/6513/10533/84446/23274/11345/3428/79726/26100/9213	16
BP	GO:0043303	mast cell degranulation	6/732	0.0106135	9846/3162/4067/57102/8773/56848	6
BP	GO:0061647	histone H3-K9 modification	6/732	0.0106135	3720/1786/4602/9869/83852/56848	6
BP	GO:0010950	positive regulation of endopeptidase activity	14/732	0.0107859	444/572/4067/23787/80758/7415/64170/834/3329/27429/3428/10392/10016/10197	14
BP	GO:0045930	negative regulation of mitotic cell cycle	17/732	0.0111735	25/4303/10459/9656/138151/25949/51499/51322/29117/84446/26271/84861/55795/5925/23513/7508/9183	17
BP	GO:0016239	positive regulation of macroautophagy	7/732	0.0112407	3162/5595/6829/51322/3064/23367/10392	7
BP	GO:2000756	regulation of peptidyl-lysine acetylation	7/732	0.0112407	1487/5595/25942/93624/29117/56848/10269	7
BP	GO:0042176	regulation of protein catabolic process	25/732	0.0113053	8754/10425/8312/819/1454/9191/55294/5045/10459/5701/5887/5970/57761/7314/165324/7415/51322/11060/10533/6790/11345/5245/10197/7879/122809	25
BP	GO:0051882	mitochondrial depolarization	4/732	0.0113425	25/834/2805/142	4
BP	GO:0060396	growth hormone receptor signaling pathway	4/732	0.0113425	4067/5829/23484/6778	4
BP	GO:2001169	regulation of ATP biosynthetic process	4/732	0.0113425	7415/142/55022/56848	4
BP	GO:0000209	protein polyubiquitination	17/732	0.0116191	10425/55611/54542/27246/84282/115992/79102/7326/7332/11060/26272/81847/80196/9025/6502/8405/9354	17
BP	GO:0002279	mast cell activation involved in immune response	6/732	0.0117054	9846/3162/4067/57102/8773/56848	6
BP	GO:0032479	regulation of type I interferon production	9/732	0.0119843	3659/5971/84282/79102/23586/3148/3329/4938/55703	9
BP	GO:0032606	type I interferon production	9/732	0.0119843	3659/5971/84282/79102/23586/3148/3329/4938/55703	9
BP	GO:0070542	response to fatty acid	7/732	0.0122081	79602/445/572/6602/51141/55022/6916	7
BP	GO:0007093	mitotic cell cycle checkpoint signaling	11/732	0.0123968	4303/10459/9656/25949/51499/51322/84446/84861/55795/7508/9183	11
BP	GO:0009746	response to hexose	16/732	0.0124428	79602/55937/572/2029/2621/91355/25942/10533/8890/2021/56943/8660/65220/5106/5428/65010	16
BP	GO:0097191	extrinsic apoptotic signaling pathway	16/732	0.0124428	572/9191/2140/10116/3162/2872/5970/10572/51304/90/3148/27429/3064/10197/9821/80196	16
BP	GO:0016180	snRNA processing	5/732	0.0124431	57117/57508/25896/55656/55756	5
BP	GO:0046466	membrane lipid catabolic process	5/732	0.0124431	2760/1545/57704/4258/4758	5
BP	GO:0010635	regulation of mitochondrial fusion	3/732	0.0126912	10493/55022/64429	3
BP	GO:0033145	positive regulation of intracellular steroid hormone receptor signaling pathway	3/732	0.0126912	5058/142/6502	3
BP	GO:0051451	myoblast migration	3/732	0.0126912	79647/10276/51177	3
BP	GO:1903025	regulation of RNA polymerase II regulatory region sequence-specific DNA binding	3/732	0.0126912	55294/64324/10269	3
BP	GO:1905269	positive regulation of chromatin organization	3/732	0.0126912	1786/9869/83852	3
BP	GO:0034470	ncRNA processing	25/732	0.0127146	55636/10978/57117/90121/23536/144233/9790/84267/1653/54487/23405/117246/113510/57508/25896/55656/55756/9836/55646/65008/9221/23076/63892/80746/11180	25
BP	GO:0006473	protein acetylation	15/732	0.0127311	7862/1487/5595/25942/93624/10629/29117/57634/9678/51105/8607/56848/6883/55689/10269	15
BP	GO:0002448	mast cell mediated immunity	6/732	0.0128741	9846/3162/4067/57102/8773/56848	6
BP	GO:0038093	Fc receptor signaling pathway	6/732	0.0128741	25/4067/10451/3551/6416/5058	6
BP	GO:1903747	regulation of establishment of protein localization to mitochondrion	6/732	0.0128741	10425/55294/7332/3305/27429/4836	6
BP	GO:0044282	small molecule catabolic process	24/732	0.0131326	27350/572/1384/23564/2109/221937/2526/25953/18/171586/80724/38/1806/55862/2744/2805/2806/3628/8660/23417/55577/5106/9784/7263	24
BP	GO:0018230	peptidyl-L-cysteine S-palmitoylation	4/732	0.0131987	29800/84243/51304/64429	4
BP	GO:0018231	peptidyl-S-diacylglycerol-L-cysteine biosynthetic process from peptidyl-cysteine	4/732	0.0131987	29800/84243/51304/64429	4
BP	GO:0035458	cellular response to interferon-beta	4/732	0.0131987	3659/27429/3428/4938	4
BP	GO:0038095	Fc-epsilon receptor signaling pathway	4/732	0.0131987	4067/10451/3551/6416	4
BP	GO:0071378	cellular response to growth hormone stimulus	4/732	0.0131987	4067/5829/23484/6778	4
BP	GO:0070936	protein K48-linked ubiquitination	7/732	0.0132342	10425/27246/7326/81847/80196/9025/6502	7
BP	GO:0000819	sister chromatid segregation	15/732	0.0132743	10270/26993/27243/55294/3835/10459/9055/26271/9493/84861/23310/55795/5925/10051/9183	15
BP	GO:0051384	response to glucocorticoid	12/732	0.0134544	8754/249/445/572/808/133522/7332/178/2353/2805/3329/5106	12
BP	GO:2001056	positive regulation of cysteine-type endopeptidase activity	12/732	0.0134544	444/572/23787/80758/7415/64170/834/3329/27429/3428/10392/10016	12
BP	GO:0061013	regulation of mRNA catabolic process	13/732	0.0135705	1153/55802/60493/219988/5433/54542/23034/54915/10949/23367/55795/8241/9238	13
BP	GO:1901216	positive regulation of neuron death	9/732	0.013616	25/572/55294/7965/2353/6416/4602/142/7226	9
BP	GO:2001237	negative regulation of extrinsic apoptotic signaling pathway	9/732	0.013616	2140/3162/5970/90/3148/3064/10197/9821/80196	9
BP	GO:0010720	positive regulation of cell development	20/732	0.0136448	25/572/274/4067/5034/5970/23013/7052/10097/6790/23405/3611/5604/4602/51199/5058/10419/10507/26039/51393	20
BP	GO:0071260	cellular response to mechanical stimulus	8/732	0.0137413	572/3659/10746/5595/6513/834/2805/6416	8
BP	GO:0015980	energy derivation by oxidation of organic compounds	21/732	0.0138186	1347/1431/1537/8445/2673/3658/23479/4722/5504/114789/7415/178/402/1355/3417/3454/8660/4702/23530/55022/9821	21
BP	GO:0018209	peptidyl-serine modification	22/732	0.0139176	8312/1454/8445/2621/22853/10459/5595/2872/4515/64324/5585/9806/6790/84446/8317/85440/3551/3611/51701/5058/142/23049	22
BP	GO:0051567	histone H3-K9 methylation	5/732	0.0139363	3720/1786/4602/9869/83852	5
BP	GO:0060416	response to growth hormone	5/732	0.0139363	445/4067/5829/23484/6778	5
BP	GO:0071985	multivesicular body sorting pathway	5/732	0.0139363	27243/80700/7415/23484/1130	5
BP	GO:0090150	establishment of protein localization to membrane	18/732	0.014002	808/819/23480/64374/2040/29800/84243/51304/57130/617/1121/23463/4836/5058/10890/7879/23513/64429	18
BP	GO:0015931	nucleobase-containing compound transport	16/732	0.0140144	26993/29107/5433/114789/55186/9793/56943/79023/55795/9197/55032/55508/23049/10073/84321/7263	16
BP	GO:1901990	regulation of mitotic cell cycle phase transition	20/732	0.0141072	4303/10459/138151/25942/25949/51499/51322/6790/29117/84446/8556/8317/26271/23276/84861/55795/10197/5925/7508/9183	20
BP	GO:0031960	response to corticosteroid	13/732	0.0142093	8754/249/445/572/808/133522/7332/178/2353/2805/3329/142/5106	13
BP	GO:0002562	somatic diversification of immune receptors via germline recombination within a single locus	7/732	0.0143206	10459/23075/6929/3148/3329/9025/6778	7
BP	GO:0016444	somatic cell DNA recombination	7/732	0.0143206	10459/23075/6929/3148/3329/9025/6778	7
BP	GO:0007568	aging	22/732	0.0143565	25/445/4303/5606/4215/5595/4335/5970/25942/18/10533/2021/26272/26271/2353/27429/3611/5604/6416/5428/22937/10269	22
BP	GO:1901653	cellular response to peptide	23/732	0.0143781	445/4303/51274/4067/4149/5829/5970/57761/2805/51141/8660/23484/57727/10392/5058/142/5106/55022/10890/5905/6778/9882/7532	23
BP	GO:0000077	DNA damage checkpoint signaling	10/732	0.0146975	10116/4303/9656/25949/51499/51322/84446/26272/25896/7508	10
BP	GO:0034968	histone lysine methylation	10/732	0.0146975	54880/3720/64324/26147/6018/9739/1786/4602/9869/83852	10
BP	GO:0032469	endoplasmic reticulum calcium ion homeostasis	4/732	0.0152374	2907/7052/63892/54499	4
BP	GO:0090312	positive regulation of protein deacetylation	4/732	0.0152374	10270/26993/25855/1487	4
BP	GO:0061136	regulation of proteasomal protein catabolic process	14/732	0.0153542	10425/819/1454/55294/5701/5887/57761/7314/7415/51322/6790/11345/10197/122809	14
BP	GO:0002444	myeloid leukocyte mediated immunity	9/732	0.0154066	9846/3162/4067/57102/64170/1653/23586/8773/56848	9
BP	GO:0008630	intrinsic apoptotic signaling pathway in response to DNA damage	9/732	0.0154066	25/572/1032/8445/3162/138151/51499/27429/3428	9
BP	GO:0002218	activation of innate immune response	6/732	0.0154522	4067/25942/3428/3551/5058/10432	6
BP	GO:0043200	response to amino acid	10/732	0.0155411	445/572/53335/80315/4067/5970/64121/1786/84861/23677	10
BP	GO:0044409	entry into host	12/732	0.0155637	2621/3916/4061/5034/10572/6520/81603/57617/11060/55770/5245/9213	12
BP	GO:0031468	nuclear membrane reassembly	3/732	0.0156903	27243/165324/137886	3
BP	GO:0034616	response to laminar fluid shear stress	3/732	0.0156903	8754/445/4091	3
BP	GO:0035437	maintenance of protein localization in endoplasmic reticulum	3/732	0.0156903	8733/51141/202018	3
BP	GO:0043650	dicarboxylic acid biosynthetic process	3/732	0.0156903	2744/2805/2806	3
BP	GO:0046479	glycosphingolipid catabolic process	3/732	0.0156903	2760/57704/4758	3
BP	GO:0090308	regulation of DNA methylation-dependent heterochromatin assembly	3/732	0.0156903	1786/9869/83852	3
BP	GO:1901857	positive regulation of cellular respiration	3/732	0.0156903	23479/7415/3454	3
BP	GO:0034284	response to monosaccharide	16/732	0.0157365	79602/55937/572/2029/2621/91355/25942/10533/8890/2021/56943/8660/65220/5106/5428/65010	16
BP	GO:0050769	positive regulation of neurogenesis	16/732	0.0157365	274/4067/5970/23013/7052/10097/23405/3611/5604/4602/51199/5058/10419/10507/26039/51393	16
BP	GO:0046785	microtubule polymerization	8/732	0.0157538	25/402/9793/26271/2288/57704/51199/5058	8
BP	GO:0034660	ncRNA metabolic process	29/732	0.015836	55636/10978/57117/54542/5970/90121/23536/144233/9790/84267/1653/54487/23405/2193/117246/113510/57508/25896/55656/55756/9836/55646/65008/9221/23076/80222/63892/80746/11180	29
BP	GO:0044262	cellular carbohydrate metabolic process	19/732	0.0158813	572/8445/221937/90007/5209/5504/178/27235/10447/2805/3417/3628/8660/23417/55577/5106/9821/10269/55657	19
BP	GO:0043487	regulation of RNA stability	13/732	0.0162643	1153/55802/60493/219988/5433/54542/23034/54915/10949/23367/55795/8241/9238	13
BP	GO:0006664	glycolipid metabolic process	9/732	0.0163642	54344/2760/8733/6482/27090/7357/57704/4758/54872	9
BP	GO:0009062	fatty acid catabolic process	9/732	0.0163642	1384/2109/171586/80724/38/55862/8660/23417/5106	9
BP	GO:0006520	cellular amino acid metabolic process	19/732	0.0164217	445/23564/2673/4482/60496/18/38/1497/1806/2193/2618/2744/2805/2806/4507/4548/22929/80222/7263	19
BP	GO:0046686	response to cadmium ion	7/732	0.0166818	2821/3162/5595/4493/4501/2353/2805	7
BP	GO:0061912	selective autophagy	7/732	0.0166818	5595/27429/3064/10392/7879/9821/26100	7
BP	GO:0030522	intracellular receptor signaling pathway	18/732	0.0166968	9249/9975/5585/133522/5970/84282/55809/57617/23586/55601/10062/5058/142/5245/80196/6257/6502/7533	18
BP	GO:0031507	heterochromatin assembly	5/732	0.0172737	57169/1786/9869/83852/8467	5
BP	GO:1903509	liposaccharide metabolic process	9/732	0.0173646	54344/2760/8733/6482/27090/7357/57704/4758/54872	9
BP	GO:0001573	ganglioside metabolic process	4/732	0.0174639	2760/6482/27090/4758	4
BP	GO:0043281	regulation of cysteine-type endopeptidase activity involved in apoptotic process	15/732	0.0175974	572/1032/2621/2821/23787/80758/51499/7415/64170/834/3329/27429/10392/10016/80196	15
BP	GO:0042770	signal transduction in response to DNA damage	13/732	0.0177549	25/10116/4303/10459/9656/25949/51499/51322/84446/26272/25896/7508/10269	13
BP	GO:0034655	nucleobase-containing compound catabolic process	25/732	0.0178063	27350/1153/55802/60493/219988/5433/54542/246243/23034/7415/54915/38/23405/1806/80153/2021/10949/23367/23417/55795/8241/23049/10924/23583/9238	25
BP	GO:0043401	steroid hormone mediated signaling pathway	11/732	0.0178078	5585/133522/55809/57617/5058/85315/142/5245/6257/6502/7533	11
BP	GO:0034605	cellular response to heat	7/732	0.0179601	3162/4067/5433/7415/3329/27429/10016	7
BP	GO:0050688	regulation of defense response to virus	7/732	0.0179601	4277/79102/25942/29800/23586/255520/10269	7
BP	GO:0010507	negative regulation of autophagy	8/732	0.0179713	90427/221937/3162/10533/23274/84861/23049/11180	8
BP	GO:0045069	regulation of viral genome replication	8/732	0.0179713	27350/3609/10318/63901/3428/23367/4938/9869	8
BP	GO:0031398	positive regulation of protein ubiquitination	10/732	0.018288	8312/1025/55294/57761/7314/7332/7965/26272/10016/6502	10
BP	GO:0051348	negative regulation of transferase activity	18/732	0.0184973	25/1032/11221/4067/10459/90007/113791/5585/57761/84619/64853/26271/3611/8660/5925/80851/122809/7532	18
BP	GO:0000086	G2/M transition of mitotic cell cycle	11/732	0.0187051	808/2029/4303/25942/25949/6790/84446/8317/26271/51400/6502	11
BP	GO:0097193	intrinsic apoptotic signaling pathway	19/732	0.0187286	25/572/1032/8445/1870/55294/2907/3162/138151/4722/5034/51499/57761/7314/83787/1545/27429/3428/142	19
BP	GO:1903311	regulation of mRNA metabolic process	19/732	0.0187286	1025/1153/26528/55802/60493/219988/5433/64783/5935/54542/23034/7536/6829/54915/10949/23367/55795/8241/9238	19
BP	GO:0018410	C-terminal protein amino acid modification	3/732	0.0190528	10533/23463/26100	3
BP	GO:0032933	SREBP signaling pathway	3/732	0.0190528	55294/51141/22937	3
BP	GO:0048308	organelle inheritance	3/732	0.0190528	5595/7534/5604	3
BP	GO:0048313	Golgi inheritance	3/732	0.0190528	5595/7534/5604	3
BP	GO:0051290	protein heterotetramerization	3/732	0.0190528	3858/84869/2193	3
BP	GO:0098760	response to interleukin-7	3/732	0.0190528	5034/5887/3329	3
BP	GO:0098761	cellular response to interleukin-7	3/732	0.0190528	5034/5887/3329	3
BP	GO:0110156	methylguanosine-cap decapping	3/732	0.0190528	55802/219988/80153	3
BP	GO:2000104	negative regulation of DNA-dependent DNA replication	3/732	0.0190528	10533/26271/50485	3
BP	GO:0045841	negative regulation of mitotic metaphase/anaphase transition	5/732	0.0191247	10459/26271/84861/55795/9183	5
BP	GO:0071276	cellular response to cadmium ion	5/732	0.0191247	3162/5595/4493/4501/2353	5
BP	GO:0044270	cellular nitrogen compound catabolic process	27/732	0.019149	27350/1153/55802/60493/3162/219988/5433/54542/246243/23034/7415/54915/38/23405/1806/80153/2021/10949/23367/23417/55795/8241/23049/10924/23583/9238/7263	27
BP	GO:0006304	DNA modification	10/732	0.0192784	27350/54815/6018/10973/1786/2353/142/10419/23583/10269	10
BP	GO:0002433	immune response-regulating cell surface receptor signaling pathway involved in phagocytosis	4/732	0.0198828	25/4067/10451/5058	4
BP	GO:0008053	mitochondrial fusion	4/732	0.0198828	10939/10493/55022/64429	4
BP	GO:0010586	miRNA metabolic process	4/732	0.0198828	54542/5970/144233/23405	4
BP	GO:0038096	Fc-gamma receptor signaling pathway involved in phagocytosis	4/732	0.0198828	25/4067/10451/5058	4
BP	GO:0039529	RIG-I signaling pathway	4/732	0.0198828	84282/23586/55601/5245	4
BP	GO:0071103	DNA conformation change	19/732	0.0199724	25/10270/26993/55636/29855/10973/25842/80205/1653/2963/113510/3148/4172/23310/9025/8607/8467/56916/10051	19
BP	GO:0071230	cellular response to amino acid stimulus	7/732	0.0207202	445/53335/80315/64121/1786/84861/23677	7
BP	GO:0045017	glycerolipid biosynthetic process	17/732	0.0208393	54344/55500/55294/8733/9489/171586/55326/9896/3628/3707/10062/5106/54872/23761/22908/23049/122809	17
BP	GO:0032271	regulation of protein polymerization	16/732	0.0211324	25/274/832/23406/56907/10097/10096/27236/93663/402/10092/9793/2288/57704/51199/5058	16
BP	GO:1901605	alpha-amino acid metabolic process	14/732	0.021279	445/23564/2673/4482/60496/38/2618/2744/2805/2806/4507/4548/22929/7263	14
BP	GO:0010038	response to metal ion	23/732	0.0215025	8754/445/572/808/2821/3162/5595/4493/4501/9536/83849/18/466/2021/2353/10272/8836/2805/8826/3707/142/10016/7226	23
BP	GO:0008654	phospholipid biosynthetic process	17/732	0.0215612	54344/55500/8733/9489/55151/171586/55326/9896/3417/3628/3707/54872/23761/22908/23049/122809/56848	17
BP	GO:0006687	glycosphingolipid metabolic process	6/732	0.0216375	2760/6482/27090/7357/57704/4758	6
BP	GO:0051653	spindle localization	6/732	0.0216375	56907/10097/10096/3064/137886/9183	6
BP	GO:0007346	regulation of mitotic cell cycle	27/732	0.0222445	25/4303/10459/9656/138151/25942/25949/51499/51322/6790/29117/84446/8556/8317/26271/8826/23276/84861/55795/10419/10197/5925/23513/23170/7508/10269/9183	27
BP	GO:1903169	regulation of calcium ion transmembrane transport	12/732	0.0224097	25/79026/274/808/55636/57158/4067/91404/55151/3064/4987/63892	12
BP	GO:0031570	DNA integrity checkpoint signaling	10/732	0.0224853	10116/4303/9656/25949/51499/51322/84446/26272/25896/7508	10
BP	GO:0009065	glutamine family amino acid catabolic process	4/732	0.0224981	23564/2744/2805/2806	4
BP	GO:0038094	Fc-gamma receptor signaling pathway	4/732	0.0224981	25/4067/10451/5058	4
BP	GO:0042059	negative regulation of epidermal growth factor receptor signaling pathway	4/732	0.0224981	27246/84619/7879/122809	4
BP	GO:0016571	histone methylation	11/732	0.0226316	54880/3720/64324/26147/6018/9739/1786/4602/10419/9869/83852	11
BP	GO:0051604	protein maturation	19/732	0.0226502	10939/444/572/1889/5045/9986/834/131474/1203/63901/3329/27429/3428/122961/142/23761/861/23557/10269	19
BP	GO:0006555	methionine metabolic process	3/732	0.0227815	4482/4507/4548	3
BP	GO:0019377	glycolipid catabolic process	3/732	0.0227815	2760/57704/4758	3
BP	GO:0044804	autophagy of nucleus	3/732	0.0227815	10533/9821/26100	3
BP	GO:0071501	cellular response to sterol depletion	3/732	0.0227815	55294/51141/22937	3
BP	GO:0097202	activation of cysteine-type endopeptidase activity	3/732	0.0227815	444/572/3428	3
BP	GO:0010952	positive regulation of peptidase activity	14/732	0.0229977	444/572/4067/23787/80758/7415/64170/834/3329/27429/3428/10392/10016/10197	14
BP	GO:0033003	regulation of mast cell activation	5/732	0.0232064	9846/3162/4067/57102/56848	5
BP	GO:0051452	intracellular pH reduction	5/732	0.0232064	8992/1182/1203/7879/23557	5
BP	GO:0072595	maintenance of protein localization in organelle	5/732	0.0232064	8733/402/51141/5905/202018	5
BP	GO:1902100	negative regulation of metaphase/anaphase transition of cell cycle	5/732	0.0232064	10459/26271/84861/55795/9183	5
BP	GO:1903432	regulation of TORC1 signaling	5/732	0.0232064	64121/51322/23274/1497/84861	5
BP	GO:0018105	peptidyl-serine phosphorylation	20/732	0.023326	8312/1454/8445/2621/22853/10459/5595/2872/4515/64324/5585/6790/84446/8317/85440/3551/3611/51701/5058/23049	20
BP	GO:0016447	somatic recombination of immunoglobulin gene segments	6/732	0.0234112	10459/23075/6929/3329/9025/6778	6
BP	GO:0043299	leukocyte degranulation	7/732	0.0237623	9846/3162/3916/4067/57102/8773/56848	7
BP	GO:1901991	negative regulation of mitotic cell cycle phase transition	13/732	0.023793	4303/10459/138151/25949/51499/51322/29117/84446/26271/84861/55795/5925/9183	13
BP	GO:0033673	negative regulation of kinase activity	16/732	0.0243082	25/1032/11221/4067/90007/113791/5585/57761/84619/64853/3611/8660/5925/80851/122809/7532	16
BP	GO:0006275	regulation of DNA replication	9/732	0.0243229	5930/466/10533/8317/26271/6416/50485/57695/10269	9
BP	GO:0007033	vacuole organization	13/732	0.0247662	81876/165324/57617/10533/1203/9896/11345/1130/7879/9821/23557/137886/26100	13
BP	GO:0046034	ATP metabolic process	18/732	0.0248063	572/1347/1537/221937/2821/23479/4722/114789/7415/402/526/1355/1497/65220/4702/142/55022/56848	18
BP	GO:0051258	protein polymerization	19/732	0.0248327	25/274/832/27243/23406/84282/56907/10097/10096/27236/93663/402/10092/9793/26271/2288/57704/51199/5058	19
BP	GO:0007143	female meiotic nuclear division	4/732	0.0253133	56907/7314/6790/26271	4
BP	GO:0035066	positive regulation of histone acetylation	4/732	0.0253133	5595/93624/29117/56848	4
BP	GO:1902175	regulation of oxidative stress-induced intrinsic apoptotic signaling pathway	4/732	0.0253133	55294/5034/27429/142	4
BP	GO:0006635	fatty acid beta-oxidation	7/732	0.0253929	1384/2109/80724/38/55862/8660/23417	7
BP	GO:0033046	negative regulation of sister chromatid segregation	5/732	0.0254425	10459/26271/84861/55795/9183	5
BP	GO:0033048	negative regulation of mitotic sister chromatid segregation	5/732	0.0254425	10459/26271/84861/55795/9183	5
BP	GO:2000816	negative regulation of mitotic sister chromatid separation	5/732	0.0254425	10459/26271/84861/55795/9183	5
BP	GO:0034440	lipid oxidation	9/732	0.0256509	79602/1384/2109/80724/38/240/55862/8660/23417	9
BP	GO:0006479	protein methylation	13/732	0.0257686	54880/3720/64324/26147/6018/9739/6628/1786/23463/4602/10419/9869/83852	13
BP	GO:0008213	protein alkylation	13/732	0.0257686	54880/3720/64324/26147/6018/9739/6628/1786/23463/4602/10419/9869/83852	13
BP	GO:0046718	viral entry into host cell	11/732	0.0259494	2621/3916/4061/5034/10572/6520/81603/57617/11060/5245/9213	11
BP	GO:1901214	regulation of neuron death	20/732	0.026227	25/572/80315/55294/2821/3162/29937/7314/7965/10533/2353/3329/27429/3611/6416/4602/135112/55074/142/7226	20
BP	GO:0006633	fatty acid biosynthetic process	12/732	0.0265668	9536/57761/171586/240/84869/51144/51141/23417/10062/50640/22937/6916	12
BP	GO:0071322	cellular response to carbohydrate stimulus	12/732	0.0265668	572/2621/91355/25942/2021/56943/8660/6416/65220/5106/5428/65010	12
BP	GO:0006744	ubiquinone biosynthetic process	3/732	0.0268767	27235/23590/57107	3
BP	GO:0031445	regulation of heterochromatin assembly	3/732	0.0268767	1786/9869/83852	3
BP	GO:0043968	histone H2A acetylation	3/732	0.0268767	57634/8607/56848	3
BP	GO:0045815	positive regulation of gene expression, epigenetic	3/732	0.0268767	55038/6602/56848	3
BP	GO:0061298	retina vasculature development in camera-type eye	3/732	0.0268767	91355/6094/1545	3
BP	GO:0120261	regulation of heterochromatin organization	3/732	0.0268767	1786/9869/83852	3
BP	GO:1901663	quinone biosynthetic process	3/732	0.0268767	27235/23590/57107	3
BP	GO:0016054	organic acid catabolic process	16/732	0.0269163	1384/23564/2109/18/171586/80724/38/55862/2744/2805/2806/8660/23417/55577/5106/7263	16
BP	GO:0000377	RNA splicing, via transesterification reactions with bulged adenosine as nucleophile	20/732	0.0269933	8896/51759/1153/26528/57461/64783/5935/7536/10992/79753/6626/6628/25949/24144/199746/1653/10419/8241/10432/10291	20
BP	GO:0000398	mRNA splicing, via spliceosome	20/732	0.0269933	8896/51759/1153/26528/57461/64783/5935/7536/10992/79753/6626/6628/25949/24144/199746/1653/10419/8241/10432/10291	20
BP	GO:0009895	negative regulation of catabolic process	20/732	0.0269933	90427/819/1153/9191/221937/5045/3162/10459/5970/51322/10533/23274/11345/10949/84861/23367/5245/8241/23049/11180	20
BP	GO:0006260	DNA replication	17/732	0.0271605	1025/4782/5930/25942/466/10533/11177/8317/63901/26271/6416/4172/23649/5428/50485/57695/10269	17
BP	GO:0006406	mRNA export from nucleus	6/732	0.027245	26993/5433/56943/55795/23049/84321	6
BP	GO:0071427	mRNA-containing ribonucleoprotein complex export from nucleus	6/732	0.027245	26993/5433/56943/55795/23049/84321	6
BP	GO:1903050	regulation of proteolysis involved in cellular protein catabolic process	15/732	0.0274126	10425/8312/819/1454/55294/5701/5887/57761/7314/7415/51322/6790/11345/10197/122809	15
BP	GO:0046700	heterocycle catabolic process	26/732	0.027649	27350/1153/55802/60493/3162/219988/5433/54542/246243/23034/7415/54915/38/23405/1806/80153/2021/10949/23367/23417/55795/8241/23049/10924/23583/9238	26
BP	GO:2001242	regulation of intrinsic apoptotic signaling pathway	12/732	0.0276884	572/1032/55294/2907/138151/4722/5034/51499/7314/83787/27429/142	12
BP	GO:1903214	regulation of protein targeting to mitochondrion	5/732	0.0278121	10425/55294/7332/3305/27429	5
BP	GO:0006099	tricarboxylic acid cycle	4/732	0.0283309	1431/3658/3417/23530	4
BP	GO:0044030	regulation of DNA methylation	4/732	0.0283309	6018/142/10419/10269	4
BP	GO:0014812	muscle cell migration	9/732	0.0284594	79647/4303/10276/51177/10092/85440/3611/8826/5058	9
BP	GO:0051098	regulation of binding	22/732	0.0285834	25/808/1025/1454/56998/55294/3162/10459/5595/64324/25942/24144/57761/6790/1203/3148/3428/142/5925/23557/146198/10269	22
BP	GO:0006643	membrane lipid metabolic process	14/732	0.0287768	54344/2760/8733/6482/27090/7357/1545/57704/27429/4258/4758/54872/56848/55852	14
BP	GO:0032869	cellular response to insulin stimulus	14/732	0.0287768	4303/5970/57761/2805/51141/8660/57727/5058/142/5106/55022/10890/9882/7532	14
BP	GO:0006305	DNA alkylation	7/732	0.02888	54815/6018/1786/2353/142/10419/10269	7
BP	GO:0006306	DNA methylation	7/732	0.02888	54815/6018/1786/2353/142/10419/10269	7
BP	GO:1901796	regulation of signal transduction by p53 class mediator	8/732	0.0290902	8445/51499/7314/83787/6790/10419/80196/10269	8
BP	GO:0030071	regulation of mitotic metaphase/anaphase transition	6/732	0.0293087	10459/26271/84861/55795/5925/9183	6
BP	GO:0050767	regulation of neurogenesis	22/732	0.0293499	274/55636/11221/4067/5970/23013/7052/10097/23405/85440/3148/3611/5604/4602/51199/5058/10419/10509/10507/26039/51393/7533	22
BP	GO:0071383	cellular response to steroid hormone stimulus	14/732	0.0298351	445/5585/133522/55809/7332/57617/5058/85315/142/5106/5245/6257/6502/7533	14
BP	GO:0043280	positive regulation of cysteine-type endopeptidase activity involved in apoptotic process	10/732	0.0300291	572/23787/80758/7415/64170/834/3329/27429/10392/10016	10
BP	GO:0000375	RNA splicing, via transesterification reactions	20/732	0.0302292	8896/51759/1153/26528/57461/64783/5935/7536/10992/79753/6626/6628/25949/24144/199746/1653/10419/8241/10432/10291	20
BP	GO:0008631	intrinsic apoptotic signaling pathway in response to oxidative stress	5/732	0.0303171	55294/5034/1545/27429/142	5
BP	GO:0042551	neuron maturation	5/732	0.0303171	53335/23787/23294/1203/5925	5
BP	GO:0048538	thymus development	5/732	0.0303171	25/3720/5595/5604/10269	5
BP	GO:0051985	negative regulation of chromosome segregation	5/732	0.0303171	10459/26271/84861/55795/9183	5
BP	GO:1905819	negative regulation of chromosome separation	5/732	0.0303171	10459/26271/84861/55795/9183	5
BP	GO:0002200	somatic diversification of immune receptors	7/732	0.0307392	10459/23075/6929/3148/3329/9025/6778	7
BP	GO:1901983	regulation of protein acetylation	7/732	0.0307392	1487/5595/25942/93624/29117/56848/10269	7
BP	GO:0019080	viral gene expression	8/732	0.030752	5045/11282/6482/27090/81603/7342/4247/23076	8
BP	GO:0014074	response to purine-containing compound	11/732	0.0309026	445/5029/133522/2889/5970/55151/834/2353/3329/65010/7226	11
BP	GO:0001503	ossification	24/732	0.0311913	249/54880/56998/9249/91355/5595/9260/133522/5701/4091/55151/90/240/25842/26271/10272/3611/4664/5245/861/10507/6670/202018/10269	24
BP	GO:0043123	positive regulation of I-kappaB kinase/NF-kappaB signaling	13/732	0.0312325	25/51523/3162/4215/5970/7052/56674/81603/64170/834/1653/3551/10392	13
BP	GO:0002223	stimulatory C-type lectin receptor signaling pathway	3/732	0.0313372	4067/3551/5058	3
BP	GO:0006103	2-oxoglutarate metabolic process	3/732	0.0313372	2805/2806/3417	3
BP	GO:0110154	RNA decapping	3/732	0.0313372	55802/219988/80153	3
BP	GO:1903209	positive regulation of oxidative stress-induced cell death	3/732	0.0313372	55294/2021/7226	3
BP	GO:1990840	response to lectin	3/732	0.0313372	4067/3551/5058	3
BP	GO:1990858	cellular response to lectin	3/732	0.0313372	4067/3551/5058	3
BP	GO:0006282	regulation of DNA repair	10/732	0.0314414	1025/2140/10459/55611/5531/56907/24144/10097/142/9025	10
BP	GO:0016485	protein processing	15/732	0.0314486	10939/444/572/1889/5045/9986/834/1203/63901/27429/3428/142/23761/861/10269	15
BP	GO:0007059	chromosome segregation	21/732	0.0314754	10270/26993/27243/55294/3835/10459/11243/9055/10097/10096/26271/9493/84861/23310/79023/55795/5925/83852/56916/10051/9183	21
BP	GO:0046632	alpha-beta T cell differentiation	9/732	0.0314769	25/3659/80758/54542/5971/3707/4602/861/6778	9
BP	GO:0031063	regulation of histone deacetylation	4/732	0.0315533	10270/26993/1487/56848	4
BP	GO:0034472	snRNA 3'-end processing	4/732	0.0315533	57117/57508/25896/55656	4
BP	GO:0051443	positive regulation of ubiquitin-protein transferase activity	4/732	0.0315533	8312/55294/57761/7332	4
BP	GO:0051592	response to calcium ion	11/732	0.0322394	8754/572/808/9536/83849/2021/2353/8826/3707/10016/7226	11
BP	GO:1903321	negative regulation of protein modification by small protein conjugation or removal	8/732	0.0324778	25/819/10362/10459/55611/80758/5970/26271	8
BP	GO:0002833	positive regulation of response to biotic stimulus	12/732	0.03252	3916/4067/25942/64170/55601/3148/3329/3428/3551/5058/55703/10432	12
BP	GO:0006612	protein targeting to membrane	10/732	0.0328998	23480/64374/2040/29800/84243/51304/1121/23463/5058/64429	10
BP	GO:0018022	peptidyl-lysine methylation	10/732	0.0328998	54880/3720/64324/26147/6018/9739/1786/4602/9869/83852	10
BP	GO:0045089	positive regulation of innate immune response	10/732	0.0328998	3916/4067/25942/64170/3148/3428/3551/5058/55703/10432	10
BP	GO:1901361	organic cyclic compound catabolic process	28/732	0.0329109	27350/1153/55802/60493/3162/219988/5433/54542/246243/23034/7415/54915/38/23405/1806/80153/2021/10949/23367/23417/55795/8241/23049/10924/23583/9784/9238/7533	28
BP	GO:0033047	regulation of mitotic sister chromatid segregation	5/732	0.0329595	10459/26271/84861/55795/9183	5
BP	GO:0045851	pH reduction	5/732	0.0329595	8992/1182/1203/7879/23557	5
BP	GO:0070828	heterochromatin organization	5/732	0.0329595	57169/1786/9869/83852/8467	5
BP	GO:0090329	regulation of DNA-dependent DNA replication	5/732	0.0329595	10533/8317/26271/50485/10269	5
BP	GO:2000107	negative regulation of leukocyte apoptotic process	5/732	0.0329595	2621/6482/81704/8660/3707	5
BP	GO:0006631	fatty acid metabolic process	23/732	0.0335334	79602/1384/2109/5595/9536/57761/171586/80724/38/240/84869/1545/55862/51144/51141/8660/23417/10062/5106/50640/22937/11000/6916	23
BP	GO:0140014	mitotic nuclear division	18/732	0.0335947	10270/26993/27243/3835/10459/9055/6790/8556/26271/9493/84861/23310/55795/10419/5925/10051/137886/9183	18
BP	GO:0007091	metaphase/anaphase transition of mitotic cell cycle	6/732	0.0337377	10459/26271/84861/55795/5925/9183	6
BP	GO:0045576	mast cell activation	6/732	0.0337377	9846/3162/4067/57102/8773/56848	6
BP	GO:0002573	myeloid leukocyte differentiation	14/732	0.034354	56998/55294/9846/3658/4067/133522/5971/2353/10272/3428/142/5925/861/6670	14
BP	GO:0051279	regulation of release of sequestered calcium ion into cytosol	7/732	0.0346949	25/808/55636/57158/4067/55151/3064	7
BP	GO:0035456	response to interferon-beta	4/732	0.0349819	3659/27429/3428/4938	4
BP	GO:1901185	negative regulation of ERBB signaling pathway	4/732	0.0349819	27246/84619/7879/122809	4
BP	GO:0006261	DNA-dependent DNA replication	11/732	0.0350352	1025/10533/11177/8317/63901/26271/4172/23649/5428/50485/10269	11
BP	GO:2001236	regulation of extrinsic apoptotic signaling pathway	11/732	0.0350352	2140/10116/3162/5970/90/3148/27429/3064/10197/9821/80196	11
BP	GO:0022604	regulation of cell morphogenesis	19/732	0.0351877	25/53335/54014/832/56990/752/5034/118987/51177/54509/54764/10097/93663/3611/113251/388/10507/26039/10269	19
BP	GO:1902905	positive regulation of supramolecular fiber organization	14/732	0.035557	25/274/5829/56907/23075/10097/10096/27236/402/10092/9793/51199/5058/5925	14
BP	GO:0016073	snRNA metabolic process	5/732	0.0357409	57117/57508/25896/55656/55756	5
BP	GO:0016574	histone ubiquitination	5/732	0.0357409	54880/1025/55611/51322/9025	5
BP	GO:0120163	negative regulation of cold-induced thermogenesis	5/732	0.0357409	7090/85440/10062/58488/5925	5
BP	GO:1903170	negative regulation of calcium ion transmembrane transport	5/732	0.0357409	274/808/91404/4987/63892	5
BP	GO:0045926	negative regulation of growth	16/732	0.0359936	79602/53335/1032/11221/3720/4493/4501/4722/5058/5245/5925/10509/10507/23677/6595/56848	16
BP	GO:1902099	regulation of metaphase/anaphase transition of cell cycle	6/732	0.0361058	10459/26271/84861/55795/5925/9183	6
BP	GO:0006071	glycerol metabolic process	3/732	0.0361596	27235/2805/5106	3
BP	GO:0006743	ubiquinone metabolic process	3/732	0.0361596	27235/23590/57107	3
BP	GO:0031065	positive regulation of histone deacetylation	3/732	0.0361596	10270/26993/1487	3
BP	GO:0033194	response to hydroperoxide	3/732	0.0361596	4257/55074/7226	3
BP	GO:0051444	negative regulation of ubiquitin-protein transferase activity	3/732	0.0361596	25/10459/26271	3
BP	GO:1901659	glycosyl compound biosynthetic process	3/732	0.0361596	262/9836/4507	3
BP	GO:1903204	negative regulation of oxidative stress-induced neuron death	3/732	0.0361596	10533/135112/55074	3
BP	GO:0009755	hormone-mediated signaling pathway	13/732	0.0361725	79602/9975/5585/133522/55809/57617/5058/85315/142/5245/6257/6502/7533	13
BP	GO:0043279	response to alkaloid	9/732	0.036409	2821/5970/7052/55151/18/10533/839/2806/3329	9
BP	GO:0071214	cellular response to abiotic stimulus	20/732	0.0365809	572/90427/3659/10746/5595/10276/5971/6513/51499/834/26272/2805/3428/25896/6416/4836/142/388/7508/10269	20
BP	GO:0104004	cellular response to environmental stimulus	20/732	0.0365809	572/90427/3659/10746/5595/10276/5971/6513/51499/834/26272/2805/3428/25896/6416/4836/142/388/7508/10269	20
BP	GO:0048732	gland development	25/732	0.0367518	25/445/1628/55294/10116/3162/3720/91355/4061/5595/5970/7052/38/6790/10272/2806/8660/5604/5106/10419/9821/23513/6670/6778/10269	25
BP	GO:0071229	cellular response to acid chemical	7/732	0.0367935	445/53335/80315/64121/1786/84861/23677	7
BP	GO:0002221	pattern recognition receptor signaling pathway	12/732	0.0379271	3659/4067/5970/84282/10318/23586/55601/3329/10392/10062/4938/5245	12
BP	GO:0071331	cellular response to hexose stimulus	11/732	0.0379976	572/2621/91355/25942/2021/56943/8660/65220/5106/5428/65010	11
BP	GO:0046474	glycerophospholipid biosynthetic process	14/732	0.0380536	54344/55500/8733/9489/171586/55326/9896/3628/3707/54872/23761/22908/23049/122809	14
BP	GO:0030518	intracellular steroid hormone receptor signaling pathway	9/732	0.0381643	5585/133522/55809/57617/5058/142/5245/6502/7533	9
BP	GO:0002431	Fc receptor mediated stimulatory signaling pathway	4/732	0.0386179	25/4067/10451/5058	4
BP	GO:0006891	intra-Golgi vesicle-mediated transport	4/732	0.0386179	8774/57511/9276/11345	4
BP	GO:0031116	positive regulation of microtubule polymerization	4/732	0.0386179	402/9793/51199/5058	4
BP	GO:0036336	dendritic cell migration	4/732	0.0386179	2621/240/81704/7226	4
BP	GO:1902275	regulation of chromatin organization	4/732	0.0386179	9739/1786/9869/83852	4
BP	GO:1903715	regulation of aerobic respiration	4/732	0.0386179	1347/23479/7415/402	4
BP	GO:0033628	regulation of cell adhesion mediated by integrin	5/732	0.0386626	8754/4067/23075/1545/9404	5
BP	GO:0042149	cellular response to glucose starvation	5/732	0.0386626	80315/81788/6513/84446/3428	5
BP	GO:0045839	negative regulation of mitotic nuclear division	5/732	0.0386626	10459/26271/84861/55795/9183	5
BP	GO:0090311	regulation of protein deacetylation	5/732	0.0386626	10270/26993/25855/1487/56848	5
BP	GO:0000422	autophagy of mitochondrion	7/732	0.0389742	55294/10533/11345/27429/3064/9821/26100	7
BP	GO:0014032	neural crest cell development	7/732	0.0389742	5595/90/9221/10016/10509/10507/202018	7
BP	GO:0030641	regulation of cellular pH	7/732	0.0389742	5595/8992/1182/1203/7879/65010/23557	7
BP	GO:0044773	mitotic DNA damage checkpoint signaling	7/732	0.0389742	4303/9656/25949/51499/51322/84446/7508	7
BP	GO:0051817	modulation of process of other organism involved in symbiotic interaction	7/732	0.0389742	2040/10318/10533/64170/5245/23076/8819	7
BP	GO:0061726	mitochondrion disassembly	7/732	0.0389742	55294/10533/11345/27429/3064/9821/26100	7
BP	GO:1903533	regulation of protein targeting	7/732	0.0389742	10425/55294/2040/7332/3305/27429/5058	7
BP	GO:0001101	response to acid chemical	10/732	0.0392074	445/572/53335/80315/4067/5970/64121/1786/84861/23677	10
BP	GO:0009749	response to glucose	14/732	0.0393478	55937/572/2029/2621/91355/25942/10533/8890/2021/56943/8660/65220/5106/5428	14
BP	GO:0000280	nuclear division	25/732	0.0393495	10270/26993/27243/55810/22887/3835/10459/9055/56907/7314/10097/10096/6790/8556/26271/9493/116138/84861/23310/55795/10419/5925/10051/137886/9183	25
BP	GO:0006402	mRNA catabolic process	15/732	0.0395329	1153/55802/60493/219988/5433/54542/23034/54915/80153/10949/23367/55795/8241/23049/9238	15
BP	GO:0071326	cellular response to monosaccharide stimulus	11/732	0.0395424	572/2621/91355/25942/2021/56943/8660/65220/5106/5428/65010	11
BP	GO:0000045	autophagosome assembly	8/732	0.0400382	81876/165324/10533/11345/7879/9821/137886/26100	8
BP	GO:0001659	temperature homeostasis	12/732	0.0408556	79602/133522/9536/7090/18/85440/10062/58488/5925/6778/7226/51393	12
BP	GO:1903305	regulation of regulated secretory pathway	10/732	0.0409058	808/9846/3162/3916/4067/83849/57617/57102/23557/56848	10
BP	GO:0006487	protein N-linked glycosylation	6/732	0.0411553	2673/11282/6482/29929/57134/4247	6
BP	GO:0010965	regulation of mitotic sister chromatid separation	6/732	0.0411553	10459/26271/84861/55795/5925/9183	6
BP	GO:0044784	metaphase/anaphase transition of cell cycle	6/732	0.0411553	10459/26271/84861/55795/5925/9183	6
BP	GO:0048524	positive regulation of viral process	6/732	0.0411553	27243/23633/5034/2040/23367/7879	6
BP	GO:0045936	negative regulation of phosphate metabolic process	25/732	0.0411556	25/808/1032/11221/2029/4067/90007/113791/5585/4091/23075/57761/84619/64853/3551/3611/8660/23530/142/55022/5925/10507/80851/122809/7532	25
BP	GO:0002312	B cell activation involved in immune response	7/732	0.0412376	25/10459/6482/23075/3329/9025/6778	7
BP	GO:0007032	endosome organization	7/732	0.0412376	27243/79102/55654/57617/1182/7879/8674	7
BP	GO:0008625	extrinsic apoptotic signaling pathway via death domain receptors	7/732	0.0412376	572/9191/10116/3162/51304/3148/80196	7
BP	GO:0006346	DNA methylation-dependent heterochromatin assembly	3/732	0.0413393	1786/9869/83852	3
BP	GO:0032495	response to muramyl dipeptide	3/732	0.0413393	5970/64170/10392	3
BP	GO:0071243	cellular response to arsenic-containing substance	3/732	0.0413393	3162/2872/7415	3
BP	GO:2000678	negative regulation of transcription regulatory region DNA binding	3/732	0.0413393	55294/10459/25942	3
BP	GO:0050777	negative regulation of immune response	13/732	0.0416465	11221/5045/3162/4067/4277/54542/79102/3428/55646/10062/4938/6778/23170	13
BP	GO:0002204	somatic recombination of immunoglobulin genes involved in immune response	5/732	0.041726	10459/23075/3329/9025/6778	5
BP	GO:0002208	somatic diversification of immunoglobulins involved in immune response	5/732	0.041726	10459/23075/3329/9025/6778	5
BP	GO:0043330	response to exogenous dsRNA	5/732	0.041726	5595/6520/64170/1653/23586	5
BP	GO:0043457	regulation of cellular respiration	5/732	0.041726	1347/23479/7415/402/3454	5
BP	GO:0045190	isotype switching	5/732	0.041726	10459/23075/3329/9025/6778	5
BP	GO:1903313	positive regulation of mRNA metabolic process	9/732	0.0418457	1153/26528/55802/219988/5433/5935/54542/23034/54915	9
BP	GO:0006839	mitochondrial transport	16/732	0.0419076	10939/10425/572/55294/80273/123096/55186/51312/7332/617/131474/3305/3329/27429/4836/7263	16
BP	GO:0010563	negative regulation of phosphorus metabolic process	25/732	0.0420814	25/808/1032/11221/2029/4067/90007/113791/5585/4091/23075/57761/84619/64853/3551/3611/8660/23530/142/55022/5925/10507/80851/122809/7532	25
BP	GO:0006626	protein targeting to mitochondrion	8/732	0.0420968	10425/55294/80273/7332/131474/3305/3329/27429	8
BP	GO:0044728	DNA methylation or demethylation	8/732	0.0420968	27350/54815/6018/1786/2353/142/10419/10269	8
BP	GO:0000096	sulfur amino acid metabolic process	4/732	0.0424617	4482/4507/4548/7263	4
BP	GO:0014072	response to isoquinoline alkaloid	4/732	0.0424617	2821/5970/10533/2806	4
BP	GO:0039528	cytoplasmic pattern recognition receptor signaling pathway in response to virus	4/732	0.0424617	84282/23586/55601/5245	4
BP	GO:0043278	response to morphine	4/732	0.0424617	2821/5970/10533/2806	4
BP	GO:2000758	positive regulation of peptidyl-lysine acetylation	4/732	0.0424617	5595/93624/29117/56848	4
BP	GO:0002366	leukocyte activation involved in immune response	17/732	0.0427273	25/9846/3162/3916/4067/10459/54542/5971/6482/23075/57102/3329/4602/9025/8773/56848/6778	17
BP	GO:0022411	cellular component disassembly	25/732	0.0430224	26993/832/27243/55294/5045/23616/6602/23075/24144/7415/327/10533/9793/23274/23405/2021/11345/2580/27429/3064/9821/23557/57231/26100/10269	25
BP	GO:1903362	regulation of cellular protein catabolic process	16/732	0.0431692	10425/8312/819/1454/55294/5045/5701/5887/57761/7314/7415/51322/6790/11345/10197/122809	16
BP	GO:0002699	positive regulation of immune effector process	15/732	0.0434175	9846/2821/3162/3916/4067/10459/57102/1653/23586/55601/3329/4602/5245/56848/6778	15
BP	GO:0001510	RNA methylation	7/732	0.0435848	63935/64783/144233/117246/9836/63892/11180	7
BP	GO:0010906	regulation of glucose metabolic process	9/732	0.0437731	572/8445/221937/90007/10447/8660/23417/10269/55657	9
BP	GO:0014015	positive regulation of gliogenesis	6/732	0.0438388	274/4067/5970/23405/4602/10419	6
BP	GO:1902107	positive regulation of leukocyte differentiation	11/732	0.0444377	572/56998/11221/2621/133522/2353/3707/4602/55795/5925/861	11
BP	GO:1903708	positive regulation of hemopoiesis	11/732	0.0444377	572/56998/11221/2621/133522/2353/3707/4602/55795/5925/861	11
BP	GO:0032273	positive regulation of protein polymerization	10/732	0.0444522	274/56907/10097/10096/27236/402/10092/9793/51199/5058	10
BP	GO:0046395	carboxylic acid catabolic process	15/732	0.0447706	1384/23564/2109/18/171586/80724/38/55862/2744/2805/2806/8660/23417/55577/5106	15
BP	GO:0009612	response to mechanical stimulus	14/732	0.0448385	572/2821/3659/10746/5595/5970/6513/834/2021/2353/2805/3064/6416/7508	14
BP	GO:0045814	negative regulation of gene expression, epigenetic	5/732	0.0449317	57169/1786/9869/83852/8467	5
BP	GO:0071709	membrane assembly	5/732	0.0449317	27243/165324/7357/2580/137886	5
BP	GO:0019439	aromatic compound catabolic process	26/732	0.0454283	27350/1153/55802/60493/3162/219988/5433/54542/246243/23034/7415/54915/38/23405/1806/80153/2021/10949/23367/23417/55795/8241/23049/10924/23583/9238	26
BP	GO:0006112	energy reserve metabolic process	7/732	0.0460165	8445/2673/5504/178/8660/55022/9821	7
BP	GO:0006405	RNA export from nucleus	7/732	0.0460165	26993/29107/5433/56943/55795/23049/84321	7
BP	GO:0006970	response to osmotic stress	7/732	0.0460165	572/5585/5971/6513/81628/9053/9221	7
BP	GO:0006672	ceramide metabolic process	8/732	0.0464214	2760/6482/27090/7357/57704/27429/4758/56848	8
BP	GO:1990542	mitochondrial transmembrane transport	8/732	0.0464214	10939/80273/123096/55186/51312/131474/3329/7263	8
BP	GO:0006401	RNA catabolic process	17/732	0.0464835	1153/55802/60493/219988/5433/54542/246243/23034/54915/23405/80153/10949/23367/55795/8241/23049/9238	17
BP	GO:0031349	positive regulation of defense response	17/732	0.0464835	3916/4067/5595/25942/7052/10318/64170/3148/3329/3428/3551/3603/4258/10392/5058/55703/10432	17
BP	GO:0033146	regulation of intracellular estrogen receptor signaling pathway	4/732	0.0465133	57617/5058/142/6502	4
BP	GO:0006513	protein monoubiquitination	6/732	0.0466292	54880/7314/51322/90850/84861/10016	6
BP	GO:0016445	somatic diversification of immunoglobulins	6/732	0.0466292	10459/23075/6929/3329/9025/6778	6
BP	GO:0035914	skeletal muscle cell differentiation	6/732	0.0466292	79647/10362/9975/2353/5925/8819	6
BP	GO:0051306	mitotic sister chromatid separation	6/732	0.0466292	10459/26271/84861/55795/5925/9183	6
BP	GO:0006353	DNA-templated transcription, termination	3/732	0.0468702	10419/8458/10269	3
BP	GO:0006925	inflammatory cell apoptotic process	3/732	0.0468702	80301/3707/10269	3
BP	GO:0032288	myelin assembly	3/732	0.0468702	23405/9896/3611	3
BP	GO:0038083	peptidyl-tyrosine autophosphorylation	3/732	0.0468702	25/5595/8826	3
BP	GO:0046514	ceramide catabolic process	3/732	0.0468702	2760/57704/4758	3
BP	GO:0032535	regulation of cellular component size	22/732	0.0470492	25/274/832/23406/23616/25942/56907/23075/10451/10097/10096/27236/93663/10092/1182/57704/3611/5058/9821/10509/10507/51393	22
BP	GO:0042593	glucose homeostasis	16/732	0.0471163	79602/572/221937/2621/2821/91355/25942/240/2021/56943/8660/65220/57727/4938/5106/5428	16
BP	GO:0016042	lipid catabolic process	19/732	0.0472074	1384/2109/2760/171586/80724/38/1545/55862/57704/3417/8660/4258/23417/4758/5106/50640/7879/9784/7533	19
BP	GO:0002263	cell activation involved in immune response	17/732	0.0477862	25/9846/3162/3916/4067/10459/54542/5971/6482/23075/57102/3329/4602/9025/8773/56848/6778	17
BP	GO:1902105	regulation of leukocyte differentiation	17/732	0.0477862	25/572/56998/11221/55294/2621/3659/4067/133522/54542/2353/10272/3707/4602/55795/5925/861	17
BP	GO:0016050	vesicle organization	18/732	0.0482108	27243/5990/79102/55654/10451/57617/1182/26271/1130/10016/7879/54809/22937/8773/23557/9882/8674/9765	18
BP	GO:0033500	carbohydrate homeostasis	16/732	0.0484869	79602/572/221937/2621/2821/91355/25942/240/2021/56943/8660/65220/57727/4938/5106/5428	16
BP	GO:0044774	mitotic DNA integrity checkpoint signaling	7/732	0.0485334	4303/9656/25949/51499/51322/84446/7508	7
BP	GO:2000779	regulation of double-strand break repair	7/732	0.0485334	10459/55611/5531/56907/24144/10097/142	7
BP	GO:0019395	fatty acid oxidation	8/732	0.0486887	79602/1384/2109/80724/38/55862/8660/23417	8
BP	GO:1905037	autophagosome organization	8/732	0.0486887	81876/165324/10533/11345/7879/9821/137886/26100	8
BP	GO:0006399	tRNA metabolic process	12/732	0.04886	10978/23536/144233/84267/1653/23405/2193/9836/80222/63892/80746/11180	12
BP	GO:0009247	glycolipid biosynthetic process	6/732	0.0495274	54344/8733/6482/27090/7357/54872	6
BP	GO:0072329	monocarboxylic acid catabolic process	9/732	0.0499093	1384/2109/171586/80724/38/55862/8660/23417/5106	9

## Sheet: RBM15
ONTOLOGY	ID	Description	GeneRatio	pvalue	geneID	Count
BP	GO:0008380	RNA splicing	14/130	1.98642e-06	84811/10521/3183/27258/55119/10594/58155/10432/55147/9584/10180/23076/10946/11171	14
BP	GO:0000377	RNA splicing, via transesterification reactions with bulged adenosine as nucleophile	11/130	1.46067e-05	84811/10521/3183/27258/10594/10432/55147/9584/10180/10946/11171	11
BP	GO:0000398	mRNA splicing, via spliceosome	11/130	1.46067e-05	84811/10521/3183/27258/10594/10432/55147/9584/10180/10946/11171	11
BP	GO:0000375	RNA splicing, via transesterification reactions	11/130	1.63938e-05	84811/10521/3183/27258/10594/10432/55147/9584/10180/10946/11171	11
BP	GO:1903311	regulation of mRNA metabolic process	9/130	0.000184679	10521/10949/3183/5433/9698/55147/9584/54915/678	9
BP	GO:0060216	definitive hemopoiesis	3/130	0.000292176	103/6670/678	3
BP	GO:0098586	cellular response to virus	5/130	0.00029735	103/3320/9698/23076/6397	5
BP	GO:0051702	biological process involved in interaction with symbiont	5/130	0.000500285	3329/64710/23076/8819/9218	5
BP	GO:0042026	protein refolding	3/130	0.000523268	3320/3309/3329	3
BP	GO:0017038	protein import	7/130	0.000594518	9531/3320/3329/51194/9670/5514/84220	7
BP	GO:0006476	protein deacetylation	5/130	0.000694574	10270/10933/55170/10432/23408	5
BP	GO:0006401	RNA catabolic process	8/130	0.000727903	283/2935/10949/3183/5433/9698/54915/678	8
BP	GO:0051851	modulation by host of symbiont process	4/130	0.00080101	64710/23076/8819/9218	4
BP	GO:0043488	regulation of mRNA stability	6/130	0.000828269	10949/3183/5433/9698/54915/678	6
BP	GO:0061013	regulation of mRNA catabolic process	6/130	0.00107001	10949/3183/5433/9698/54915/678	6
BP	GO:0035601	protein deacylation	5/130	0.0011072	10270/10933/55170/10432/23408	5
BP	GO:0006402	mRNA catabolic process	7/130	0.0011919	2935/10949/3183/5433/9698/54915/678	7
BP	GO:0043487	regulation of RNA stability	6/130	0.00120954	10949/3183/5433/9698/54915/678	6
BP	GO:0098732	macromolecule deacylation	5/130	0.00129491	10270/10933/55170/10432/23408	5
BP	GO:0034605	cellular response to heat	4/130	0.00135346	9531/3320/3329/5433	4
BP	GO:0010664	negative regulation of striated muscle cell apoptotic process	3/130	0.00181986	9531/5514/23408	3
BP	GO:0034260	negative regulation of GTPase activity	3/130	0.00213876	10565/23076/65125	3
BP	GO:0034655	nucleobase-containing compound catabolic process	9/130	0.00216323	283/1806/2935/10949/3183/5433/9698/54915/678	9
BP	GO:0051817	modulation of process of other organism involved in symbiotic interaction	4/130	0.00244348	64710/23076/8819/9218	4
BP	GO:0016575	histone deacetylation	4/130	0.00255516	10270/10933/55170/10432	4
BP	GO:0006986	response to unfolded protein	5/130	0.00268734	9531/3320/3309/3329/10808	5
BP	GO:0061157	mRNA destabilization	4/130	0.00278894	5433/9698/54915/678	4
BP	GO:0061014	positive regulation of mRNA catabolic process	4/130	0.00316647	5433/9698/54915/678	4
BP	GO:0006284	base-excision repair	3/130	0.0032957	5111/5428/55170	3
BP	GO:0006458	'de novo' protein folding	3/130	0.0032957	3309/3329/10808	3
BP	GO:0050779	RNA destabilization	4/130	0.00329968	5433/9698/54915/678	4
BP	GO:0042542	response to hydrogen peroxide	5/130	0.00353226	3329/5111/388/8877/51157	5
BP	GO:0044794	positive regulation by host of viral process	2/130	0.00354922	64710/9218	2
BP	GO:0090161	Golgi ribbon formation	2/130	0.00354922	10228/9321	2
BP	GO:0043484	regulation of RNA splicing	5/130	0.00374325	10521/58155/55147/9584/23076	5
BP	GO:0046700	heterocycle catabolic process	9/130	0.0039089	283/1806/2935/10949/3183/5433/9698/54915/678	9
BP	GO:0006287	base-excision repair, gap-filling	2/130	0.004122	5111/5428	2
BP	GO:0044270	cellular nitrogen compound catabolic process	9/130	0.00426432	283/1806/2935/10949/3183/5433/9698/54915/678	9
BP	GO:0022618	ribonucleoprotein complex assembly	6/130	0.00438259	103/3320/5433/10594/10946/11171	6
BP	GO:0006606	protein import into nucleus	5/130	0.00455313	9531/51194/9670/5514/84220	5
BP	GO:0044793	negative regulation by host of viral process	2/130	0.00473461	64710/9218	2
BP	GO:0070301	cellular response to hydrogen peroxide	4/130	0.00484731	5111/388/8877/51157	4
BP	GO:0022613	ribonucleoprotein complex biogenesis	9/130	0.0050508	103/10521/3320/5433/10594/23076/10946/11171/7514	9
BP	GO:0035966	response to topologically incorrect protein	5/130	0.00506821	9531/3320/3309/3329/10808	5
BP	GO:0051170	import into nucleus	5/130	0.00506821	9531/51194/9670/5514/84220	5
BP	GO:0006913	nucleocytoplasmic transport	7/130	0.0050915	9531/51194/9670/5433/5514/84220/7514	7
BP	GO:0051169	nuclear transport	7/130	0.0050915	9531/51194/9670/5433/5514/84220/7514	7
BP	GO:0071826	ribonucleoprotein complex subunit organization	6/130	0.00509689	103/3320/5433/10594/10946/11171	6
BP	GO:0019439	aromatic compound catabolic process	9/130	0.00533662	283/1806/2935/10949/3183/5433/9698/54915/678	9
BP	GO:0010656	negative regulation of muscle cell apoptotic process	3/130	0.00534192	9531/5514/23408	3
BP	GO:0043923	positive regulation by host of viral transcription	2/130	0.00538649	64710/23076	2
BP	GO:0061684	chaperone-mediated autophagy	2/130	0.00538649	9531/3320	2
BP	GO:0061025	membrane fusion	5/130	0.00562334	25801/8877/10228/9882/9218	5
BP	GO:0010662	regulation of striated muscle cell apoptotic process	3/130	0.00564056	9531/5514/23408	3
BP	GO:0035196	production of miRNAs involved in gene silencing by miRNA	3/130	0.00564056	103/54487/9698	3
BP	GO:0060147	regulation of posttranscriptional gene silencing	3/130	0.00564056	103/9698/7073	3
BP	GO:0060966	regulation of gene silencing by RNA	3/130	0.00594903	103/9698/7073	3
BP	GO:0043968	histone H2A acetylation	2/130	0.00607707	57634/10933	2
BP	GO:0031050	dsRNA processing	3/130	0.00626742	103/54487/9698	3
BP	GO:0070918	production of small RNA involved in gene silencing by RNA	3/130	0.00626742	103/54487/9698	3
BP	GO:0035821	modulation of process of other organism	4/130	0.00638962	64710/23076/8819/9218	4
BP	GO:0010658	striated muscle cell apoptotic process	3/130	0.00693427	9531/5514/23408	3
BP	GO:0009408	response to heat	4/130	0.00727023	9531/3320/3329/5433	4
BP	GO:0030219	megakaryocyte differentiation	3/130	0.00728287	4850/55170/6670	3
BP	GO:0006144	purine nucleobase metabolic process	2/130	0.0075721	1806/8833	2
BP	GO:0032011	ARF protein signal transduction	2/130	0.0075721	10565/9267	2
BP	GO:0032012	regulation of ARF protein signal transduction	2/130	0.0075721	10565/9267	2
BP	GO:0044827	modulation by host of viral genome replication	2/130	0.0075721	64710/9218	2
BP	GO:2000369	regulation of clathrin-dependent endocytosis	2/130	0.0075721	9094/8976	2
BP	GO:1901361	organic cyclic compound catabolic process	9/130	0.00770495	283/1806/2935/10949/3183/5433/9698/54915/678	9
BP	GO:0051568	histone H3-K4 methylation	3/130	0.00801081	9070/55170/9739	3
BP	GO:0039535	regulation of RIG-I signaling pathway	2/130	0.00837545	9698/6397	2
BP	GO:0071897	DNA biosynthetic process	5/130	0.00846622	3183/3320/5111/5428/8877	5
BP	GO:0018107	peptidyl-threonine phosphorylation	4/130	0.00873563	8445/22853/8877/65125	4
BP	GO:1903313	positive regulation of mRNA metabolic process	4/130	0.00926391	5433/9698/54915/678	4
BP	GO:0072594	establishment of protein localization to organelle	8/130	0.00931274	9531/3320/3309/3329/51194/9670/5514/84220	8
BP	GO:0071478	cellular response to radiation	5/130	0.00967139	3309/4311/64710/5111/388	5
BP	GO:0022616	DNA strand elongation	2/130	0.0100911	64710/5111	2
BP	GO:0050821	protein stabilization	5/130	0.010762	9531/819/1500/3320/3329	5
BP	GO:0031338	regulation of vesicle fusion	2/130	0.0110023	8877/9882	2
BP	GO:0051131	chaperone-mediated protein complex assembly	2/130	0.0110023	3320/3329	2
BP	GO:0018210	peptidyl-threonine modification	4/130	0.0112755	8445/22853/8877/65125	4
BP	GO:0003148	outflow tract septum morphogenesis	2/130	0.0119484	10512/4091	2
BP	GO:0039531	regulation of viral-induced cytoplasmic pattern recognition receptor signaling pathway	2/130	0.0119484	9698/6397	2
BP	GO:0070935	3'-UTR-mediated mRNA stabilization	2/130	0.0119484	10949/3183	2
BP	GO:0034249	negative regulation of cellular amide metabolic process	6/130	0.0120737	283/5433/9698/8877/54915/678	6
BP	GO:0046339	diacylglycerol metabolic process	2/130	0.0129289	283/9489	2
BP	GO:0000723	telomere maintenance	4/130	0.0132079	3183/3320/5111/5514	4
BP	GO:0019079	viral genome replication	4/130	0.0132079	103/64710/5297/9218	4
BP	GO:0032259	methylation	7/130	0.0136601	9070/2935/51603/55170/9739/63892/11180	7
BP	GO:0071479	cellular response to ionizing radiation	3/130	0.0137711	3309/64710/388	3
BP	GO:0070972	protein localization to endoplasmic reticulum	3/130	0.0148195	3309/337867/9218	3
BP	GO:0039529	RIG-I signaling pathway	2/130	0.014991	9698/6397	2
BP	GO:0033077	T cell differentiation in thymus	3/130	0.0153602	80758/6654/678	3
BP	GO:0043627	response to estrogen	3/130	0.0153602	9070/3329/4091	3
BP	GO:0016570	histone modification	8/130	0.0155745	10270/9070/7862/57634/10933/55170/10432/9739	8
BP	GO:0031396	regulation of protein ubiquitination	5/130	0.0156708	819/3320/3309/80758/8877	5
BP	GO:0034504	protein localization to nucleus	6/130	0.0158391	9531/51194/9670/5514/84220/7514	6
BP	GO:0044403	biological process involved in symbiotic interaction	6/130	0.0158391	3329/64710/23076/8819/6510/9218	6
BP	GO:0018205	peptidyl-lysine modification	7/130	0.0160529	9070/7862/57634/10933/55170/9739/23408	7
BP	GO:0006457	protein folding	5/130	0.0162616	9531/3320/3309/3329/10808	5
BP	GO:0048284	organelle fusion	4/130	0.0168747	55022/8877/10228/9882	4
BP	GO:0007202	activation of phospholipase C activity	2/130	0.0183292	283/2769	2
BP	GO:0017145	stem cell division	2/130	0.0183292	7073/678	2
BP	GO:0044788	modulation by host of viral process	2/130	0.0183292	64710/9218	2
BP	GO:0045948	positive regulation of translational initiation	2/130	0.0183292	5433/54915	2
BP	GO:0046825	regulation of protein export from nucleus	2/130	0.0183292	9531/7514	2
BP	GO:2000637	positive regulation of gene silencing by miRNA	2/130	0.0183292	9698/7073	2
BP	GO:0030512	negative regulation of transforming growth factor beta receptor signaling pathway	3/130	0.0188366	3309/4091/11171	3
BP	GO:0060968	regulation of gene silencing	3/130	0.0188366	103/9698/7073	3
BP	GO:0000302	response to reactive oxygen species	5/130	0.0194383	3329/5111/388/8877/51157	5
BP	GO:0001782	B cell homeostasis	2/130	0.0195053	819/6654	2
BP	GO:0031063	regulation of histone deacetylation	2/130	0.0195053	10270/55170	2
BP	GO:0060148	positive regulation of posttranscriptional gene silencing	2/130	0.0195053	9698/7073	2
BP	GO:0010212	response to ionizing radiation	4/130	0.0197856	3309/64710/5428/388	4
BP	GO:0034660	ncRNA metabolic process	8/130	0.0199815	103/283/10521/54487/23076/80222/63892/11180	8
BP	GO:0010667	negative regulation of cardiac muscle cell apoptotic process	2/130	0.0207123	5514/23408	2
BP	GO:1901532	regulation of hematopoietic progenitor cell differentiation	2/130	0.0207123	9739/6654	2
BP	GO:0010660	regulation of muscle cell apoptotic process	3/130	0.0207249	9531/5514/23408	3
BP	GO:0034614	cellular response to reactive oxygen species	4/130	0.0229889	5111/388/8877/51157	4
BP	GO:0043414	macromolecule methylation	6/130	0.023062	9070/2935/55170/9739/63892/11180	6
BP	GO:0009112	nucleobase metabolic process	2/130	0.0232171	1806/8833	2
BP	GO:0039528	cytoplasmic pattern recognition receptor signaling pathway in response to virus	2/130	0.0232171	9698/6397	2
BP	GO:0051085	chaperone cofactor-dependent protein refolding	2/130	0.0232171	3309/10808	2
BP	GO:0007030	Golgi organization	4/130	0.0239587	10565/57584/10228/9321	4
BP	GO:0010657	muscle cell apoptotic process	3/130	0.0240951	9531/5514/23408	3
BP	GO:0030901	midbrain development	3/130	0.0248026	1454/3309/6654	3
BP	GO:0032200	telomere organization	4/130	0.0249531	3183/3320/5111/5514	4
BP	GO:0045652	regulation of megakaryocyte differentiation	2/130	0.0258397	4850/55170	2
BP	GO:0046466	membrane lipid catabolic process	2/130	0.0258397	4258/8877	2
BP	GO:0003205	cardiac chamber development	4/130	0.025972	10512/4091/6654/9321	4
BP	GO:0002831	regulation of response to biotic stimulus	6/130	0.0266938	103/3320/3329/9698/10432/6397	6
BP	GO:1903320	regulation of protein modification by small protein conjugation or removal	5/130	0.0269576	819/3320/3309/80758/8877	5
BP	GO:1901796	regulation of signal transduction by p53 class mediator	3/130	0.026992	8445/55170/80196	3
BP	GO:0071214	cellular response to abiotic stimulus	6/130	0.0281037	9531/3309/4311/64710/5111/388	6
BP	GO:0104004	cellular response to environmental stimulus	6/130	0.0281037	9531/3309/4311/64710/5111/388	6
BP	GO:0017148	negative regulation of translation	5/130	0.0282249	283/5433/9698/54915/678	5
BP	GO:0098926	postsynaptic signal transduction	2/130	0.0285765	2769/80758	2
BP	GO:0034620	cellular response to unfolded protein	3/130	0.0292814	9531/3309/3329	3
BP	GO:0031331	positive regulation of cellular catabolic process	7/130	0.0295774	9531/1454/3320/5433/9698/54915/678	7
BP	GO:0032103	positive regulation of response to external stimulus	7/130	0.0295774	3320/3329/4258/9698/10432/65125/51157	7
BP	GO:0002833	positive regulation of response to biotic stimulus	4/130	0.029734	3320/3329/9698/10432	4
BP	GO:0051084	'de novo' posttranslational protein folding	2/130	0.0299865	3309/10808	2
BP	GO:0010863	positive regulation of phospholipase C activity	2/130	0.0314238	283/2769	2
BP	GO:0031297	replication fork processing	2/130	0.0314238	64710/5111	2
BP	GO:0060828	regulation of canonical Wnt signaling pathway	5/130	0.0317875	1454/1500/7090/337867/65125	5
BP	GO:0006626	protein targeting to mitochondrion	3/130	0.0324891	9531/3320/3329	3
BP	GO:0032496	response to lipopolysaccharide	6/130	0.0326264	10270/10949/3329/4258/10594/4091	6
BP	GO:0030488	tRNA methylation	2/130	0.0328878	63892/11180	2
BP	GO:0048024	regulation of mRNA splicing, via spliceosome	3/130	0.0333186	10521/55147/9584	3
BP	GO:0090317	negative regulation of intracellular protein transport	2/130	0.0343781	9531/337867	2
BP	GO:1900274	regulation of phospholipase C activity	2/130	0.0343781	283/2769	2
BP	GO:0003279	cardiac septum development	3/130	0.0350105	10512/4091/9321	3
BP	GO:0016055	Wnt signaling pathway	7/130	0.0354177	1454/1500/23401/51444/7090/337867/65125	7
BP	GO:0009266	response to temperature stimulus	4/130	0.0356415	9531/3320/3329/5433	4
BP	GO:0198738	cell-cell signaling by wnt	7/130	0.0361517	1454/1500/23401/51444/7090/337867/65125	7
BP	GO:0006399	tRNA metabolic process	4/130	0.036267	283/80222/63892/11180	4
BP	GO:0006479	protein methylation	4/130	0.037537	9070/2935/55170/9739	4
BP	GO:0008213	protein alkylation	4/130	0.037537	9070/2935/55170/9739	4
BP	GO:0006906	vesicle fusion	3/130	0.0376304	8877/10228/9882	3
BP	GO:2000278	regulation of DNA biosynthetic process	3/130	0.0376304	3183/3320/5111	3
BP	GO:0030522	intracellular receptor signaling pathway	5/130	0.0376399	10521/9698/80196/6257/6397	5
BP	GO:0051607	defense response to virus	5/130	0.0376399	103/10521/3320/9698/6397	5
BP	GO:0140546	defense response to symbiont	5/130	0.0376399	103/10521/3320/9698/6397	5
BP	GO:0010824	regulation of centrosome duplication	2/130	0.0390027	10432/7514	2
BP	GO:0009314	response to radiation	7/130	0.0399731	3309/4311/64710/5111/5428/388/9094	7
BP	GO:1900271	regulation of long-term synaptic potentiation	2/130	0.0405941	4311/54915	2
BP	GO:0002237	response to molecule of bacterial origin	6/130	0.0411714	10270/10949/3329/4258/10594/4091	6
BP	GO:0090174	organelle membrane fusion	3/130	0.0412753	8877/10228/9882	3
BP	GO:0043618	regulation of transcription from RNA polymerase II promoter in response to stress	2/130	0.0422097	9531/3309	2
BP	GO:0046677	response to antibiotic	2/130	0.0422097	3320/3309	2
BP	GO:0072583	clathrin-dependent endocytosis	2/130	0.0422097	9094/8976	2
BP	GO:0009615	response to virus	6/130	0.0430354	103/10521/3320/9698/23076/6397	6
BP	GO:0000956	nuclear-transcribed mRNA catabolic process	3/130	0.0431623	2935/5433/678	3
BP	GO:0045005	DNA-dependent DNA replication maintenance of fidelity	2/130	0.043849	64710/5111	2
BP	GO:0090311	regulation of protein deacetylation	2/130	0.043849	10270/55170	2
BP	GO:0002244	hematopoietic progenitor cell differentiation	3/130	0.0450919	103/9739/6654	3
BP	GO:0009409	response to cold	2/130	0.0455118	3320/3329	2
BP	GO:0046605	regulation of centrosome cycle	2/130	0.0455118	10432/7514	2
BP	GO:0060964	regulation of gene silencing by miRNA	2/130	0.0455118	9698/7073	2
BP	GO:0051051	negative regulation of transport	7/130	0.0457544	9531/55022/9882/63892/337867/9094/65125	7
BP	GO:0034968	histone lysine methylation	3/130	0.0460726	9070/55170/9739	3
BP	GO:0035967	cellular response to topologically incorrect protein	3/130	0.0470638	9531/3309/3329	3
BP	GO:0030705	cytoskeleton-dependent intracellular transport	4/130	0.0471383	57584/51566/9531/8976	4
BP	GO:0000387	spliceosomal snRNP assembly	2/130	0.0471976	10594/11171	2
BP	GO:0010665	regulation of cardiac muscle cell apoptotic process	2/130	0.0471976	5514/23408	2
BP	GO:0019083	viral transcription	2/130	0.0471976	64710/23076	2
BP	GO:1903828	negative regulation of cellular protein localization	3/130	0.0480656	9531/55022/337867	3
BP	GO:0065002	intracellular protein transmembrane transport	2/130	0.048906	3309/3329	2

## Sheet: YTHDF1
ONTOLOGY	ID	Description	GeneRatio	pvalue	geneID	Count
BP	GO:0016570	histone modification	29/473	7.45309e-06	10270/5926/8314/54880/23774/25855/7862/27154/200186/3720/10765/4524/25865/6018/9739/23067/25942/93624/51720/51043/408/472/56943/3717/10933/5245/9678/10432/56254	29
BP	GO:0032479	regulation of type I interferon production	11/473	2.75208e-05	1540/170506/83737/5495/5781/5971/54476/79102/29110/3320/3329	11
BP	GO:0032606	type I interferon production	11/473	2.75208e-05	1540/170506/83737/5495/5781/5971/54476/79102/29110/3320/3329	11
BP	GO:0034599	cellular response to oxidative stress	20/473	4.73235e-05	22850/406/9529/55290/25793/4482/5034/5781/5829/6188/25942/57465/10333/51157/695/1612/3717/135112/142/10935	20
BP	GO:0062197	cellular response to chemical stress	22/473	5.09904e-05	22850/406/9529/55290/25793/4482/5034/5781/5829/5971/6188/25942/57465/10333/51157/472/695/1612/3717/135112/142/10935	22
BP	GO:0010498	proteasomal protein catabolic process	28/473	5.54065e-05	406/11101/9529/1454/79016/8507/23197/54850/10116/83737/5701/5708/5714/5887/54476/84447/7415/55432/90850/54467/408/387921/5685/84236/51136/9354/8975/7514	28
BP	GO:0002327	immature B cell differentiation	4/473	0.000115258	96459/56262/84447/472	4
BP	GO:0006054	N-acetylneuraminate metabolic process	4/473	0.000115258	10020/132789/55577/6480	4
BP	GO:0070646	protein modification by small protein removal	13/473	0.000180957	8314/1540/8665/3094/83737/51720/10713/7415/55432/10987/56943/26054/8975	13
BP	GO:0016050	vesicle organization	19/473	0.000241032	128866/5990/79102/9341/10451/8976/57132/1182/23317/9570/3799/10015/5305/4218/10483/23557/399979/80208/23355	19
BP	GO:0043254	regulation of protein-containing complex assembly	24/473	0.000246759	8874/81873/9530/90427/157922/23580/23332/96459/28964/2764/5781/5894/6188/4091/56907/10333/7415/8976/10097/472/3320/8195/142/26054	24
BP	GO:0044154	histone H3-K14 acetylation	4/473	0.000329145	23774/7862/27154/9678	4
BP	GO:1901857	positive regulation of cellular respiration	4/473	0.000329145	23479/7415/3454/23596	4
BP	GO:0031334	positive regulation of protein-containing complex assembly	16/473	0.000364301	81873/9530/90427/23580/23332/96459/28964/2764/6188/56907/10333/7415/8976/10097/472/3320	16
BP	GO:0098760	response to interleukin-7	4/473	0.000439912	5034/5887/695/3329	4
BP	GO:0098761	cellular response to interleukin-7	4/473	0.000439912	5034/5887/695/3329	4
BP	GO:0051258	protein polymerization	18/473	0.00058758	8874/81873/9530/157922/23580/128866/23332/28964/2764/6188/56907/10844/8976/7756/10097/3320/3717/8195	18
BP	GO:0030970	retrograde protein transport, ER to cytosol	5/473	0.000724641	23197/84447/7415/55432/84236	5
BP	GO:1903513	endoplasmic reticulum to cytosol transport	5/473	0.000724641	23197/84447/7415/55432/84236	5
BP	GO:0061951	establishment of protein localization to plasma membrane	7/473	0.000763396	23062/9341/51125/4905/10890/4218/55737	7
BP	GO:0032273	positive regulation of protein polymerization	11/473	0.000769165	81873/9530/23580/23332/28964/2764/6188/56907/8976/10097/3320	11
BP	GO:0016579	protein deubiquitination	11/473	0.000816726	8314/1540/8665/83737/51720/10713/7415/55432/10987/56943/8975	11
BP	GO:0043161	proteasome-mediated ubiquitin-dependent protein catabolic process	22/473	0.000847146	406/9529/1454/79016/23197/54850/10116/83737/5701/5708/5714/5887/54476/84447/7415/55432/90850/54467/408/387921/9354/7514	22
BP	GO:0032480	negative regulation of type I interferon production	5/473	0.000851709	1540/83737/5495/5971/54476	5
BP	GO:0061025	membrane fusion	12/473	0.000912817	310/9341/10451/9570/3799/26509/4905/5305/4218/23557/80208/23355	12
BP	GO:0036475	neuron death in response to oxidative stress	5/473	0.000994656	25793/57465/10333/135112/142	5
BP	GO:0006979	response to oxidative stress	23/473	0.0010398	22850/406/9529/55290/25793/4482/5034/5781/5829/6188/25942/9962/57465/10333/51157/694/695/1612/3329/3717/135112/142/10935	23
BP	GO:0016575	histone deacetylation	8/473	0.00108606	10270/25855/25865/25942/51043/10933/5245/10432	8
BP	GO:0010506	regulation of autophagy	18/473	0.00123985	90427/128866/25793/221937/29110/81603/472/8992/526/51382/23274/1612/3708/5305/4218/23677/8975/55737	18
BP	GO:0016049	cell growth	24/473	0.00131406	91/79602/22850/8314/3621/83737/84298/9792/29946/25942/9962/4088/27346/9686/102/694/3320/6416/5245/10507/23677/6595/80208/7414	24
BP	GO:0043543	protein acylation	15/473	0.00136882	406/23774/7862/27154/200186/5495/25942/93624/55625/408/51125/10933/9678/84287/64429	15
BP	GO:0018198	peptidyl-cysteine modification	6/473	0.0014031	55625/131474/51125/135112/10935/64429	6
BP	GO:0030073	insulin secretion	13/473	0.00141567	406/1374/56262/5781/22841/5894/8655/56943/3033/8660/3717/3799/399979	13
BP	GO:0006906	vesicle fusion	9/473	0.0014635	9341/10451/9570/3799/5305/4218/23557/80208/23355	9
BP	GO:0070536	protein K63-linked deubiquitination	5/473	0.00174934	1540/51720/7415/55432/8975	5
BP	GO:0050688	regulation of defense response to virus	7/473	0.0017561	83737/5495/54476/79102/6397/25942/3320	7
BP	GO:0090174	organelle membrane fusion	9/473	0.00189463	9341/10451/9570/3799/5305/4218/23557/80208/23355	9
BP	GO:1903364	positive regulation of cellular protein catabolic process	11/473	0.00197471	1454/79016/5701/7415/9686/54467/1075/3320/51136/8975/55737	11
BP	GO:0007034	vacuolar transport	11/473	0.00218466	1176/128866/10042/121260/7415/57132/23274/8031/23557/66008/55737	11
BP	GO:0051132	NK T cell activation	3/473	0.00227246	2000/51043/10808	3
BP	GO:0098935	dendritic transport	3/473	0.00227246	3799/5813/66008	3
BP	GO:0042026	protein refolding	4/473	0.00243184	9529/6767/3320/3329	4
BP	GO:0051131	chaperone-mediated protein complex assembly	4/473	0.00243184	3320/3329/8195/51103	4
BP	GO:0032271	regulation of protein polymerization	14/473	0.00250338	8874/81873/9530/157922/23580/23332/28964/2764/6188/56907/8976/10097/3320/8195	14
BP	GO:0036473	cell death in response to oxidative stress	8/473	0.00278897	9529/25793/5034/57465/10333/3717/135112/142	8
BP	GO:0032608	interferon-beta production	6/473	0.00280927	5495/5781/5971/54476/29110/3320	6
BP	GO:0032648	regulation of interferon-beta production	6/473	0.00280927	5495/5781/5971/54476/29110/3320	6
BP	GO:0002755	MyD88-dependent toll-like receptor signaling pathway	4/473	0.00286066	10333/695/3329/7100	4
BP	GO:0038095	Fc-epsilon receptor signaling pathway	4/473	0.00286066	4214/10451/695/6416	4
BP	GO:0050687	negative regulation of defense response to virus	4/473	0.00286066	83737/5495/79102/6397	4
BP	GO:0006457	protein folding	13/473	0.00295519	9530/9529/5611/80273/5034/6767/10574/131474/3320/3329/10808/8195/6902	13
BP	GO:0031331	positive regulation of cellular catabolic process	21/473	0.00297543	1374/1454/79016/170506/25793/83737/5701/29110/81603/7415/9686/54467/1075/1612/3320/8660/5305/51136/23677/8975/55737	21
BP	GO:0030308	negative regulation of cell growth	12/473	0.00304893	91/79602/3621/9792/29946/4088/9686/694/5245/10507/23677/6595	12
BP	GO:0048284	organelle fusion	10/473	0.00312981	9341/10451/9570/3799/5305/4218/23557/80208/23355/64429	10
BP	GO:0051607	defense response to virus	15/473	0.00315961	170506/5611/83737/5495/54476/79102/6397/25942/29110/81559/3320/5245/91607/6773/201294	15
BP	GO:0140546	defense response to symbiont	15/473	0.00315961	170506/5611/83737/5495/54476/79102/6397/25942/29110/81559/3320/5245/91607/6773/201294	15
BP	GO:0043001	Golgi to plasma membrane protein transport	5/473	0.00319808	23062/9341/51125/4905/10890	5
BP	GO:0032418	lysosome localization	7/473	0.00329554	54849/9846/23207/695/3799/23557/201294	7
BP	GO:0090312	positive regulation of protein deacetylation	4/473	0.00333844	10270/25855/25865/51043	4
BP	GO:0050821	protein stabilization	12/473	0.00346664	9530/9529/1500/4088/84447/7756/10574/51125/3320/3329/5245/8975	12
BP	GO:0007183	SMAD protein complex assembly	3/473	0.00379354	4088/4091/142	3
BP	GO:0006626	protein targeting to mitochondrion	8/473	0.00382971	9530/8314/25793/80273/58480/131474/3320/3329	8
BP	GO:0006476	protein deacetylation	8/473	0.00406974	10270/25855/25865/25942/51043/10933/5245/10432	8
BP	GO:0043966	histone H3 acetylation	6/473	0.00432335	23774/7862/27154/200186/25942/9678	6
BP	GO:0002221	pattern recognition receptor signaling pathway	11/473	0.00440317	1540/83737/22841/6397/121260/10333/695/3329/3430/5245/7100	11
BP	GO:1903203	regulation of oxidative stress-induced neuron death	4/473	0.0044511	25793/10333/135112/142	4
BP	GO:0045926	negative regulation of growth	14/473	0.0045324	91/79602/3621/3720/9792/29946/4088/9686/694/5245/51316/10507/23677/6595	14
BP	GO:0001921	positive regulation of receptor recycling	3/473	0.00473838	1889/9341/4905	3
BP	GO:0046785	microtubule polymerization	7/473	0.00500292	8874/157922/23332/28964/6188/10844/7756	7
BP	GO:0042176	regulation of protein catabolic process	19/473	0.00522412	9529/1454/79016/83737/5701/5708/5887/4088/7415/9686/54467/1075/3320/4905/5245/51136/8975/55737/7514	19
BP	GO:0031056	regulation of histone modification	10/473	0.00532725	10270/54880/3720/4524/25865/25942/93624/51043/408/56254	10
BP	GO:0010824	regulation of centrosome duplication	5/473	0.00535759	128866/57132/10015/10432/7514	5
BP	GO:0090263	positive regulation of canonical Wnt signaling pathway	8/473	0.0054485	406/1454/9679/5495/4088/7415/4790/65125	8
BP	GO:0046854	phosphatidylinositol phosphate biosynthetic process	6/473	0.00548048	9807/5297/5298/472/9896/5305	6
BP	GO:1903362	regulation of cellular protein catabolic process	14/473	0.0055729	9529/1454/79016/5701/5887/7415/9686/54467/1075/3320/51136/8975/55737/7514	14
BP	GO:0036503	ERAD pathway	8/473	0.00576248	23197/84447/7415/55432/84236/51136/9354/8975	8
BP	GO:0007000	nucleolus organization	3/473	0.005813	23378/9221/8467	3
BP	GO:0031958	corticosteroid receptor signaling pathway	3/473	0.005813	406/3717/5245	3
BP	GO:0009615	response to virus	18/473	0.00588863	170506/5611/83737/5495/54476/79102/6397/25942/4088/29110/81559/3320/3454/4790/5245/91607/6773/201294	18
BP	GO:0045732	positive regulation of protein catabolic process	13/473	0.00606717	1454/79016/83737/5701/7415/9686/54467/1075/3320/4905/51136/8975/55737	13
BP	GO:0006479	protein methylation	11/473	0.00642121	5926/54880/80204/3720/4524/6018/9739/23067/694/2935/56254	11
BP	GO:0008213	protein alkylation	11/473	0.00642121	5926/54880/80204/3720/4524/6018/9739/23067/694/2935/56254	11
BP	GO:0006605	protein targeting	16/473	0.00643466	9530/8314/128866/25793/80273/53371/58480/11231/55625/131474/51125/3320/3329/8031/66008/64429	16
BP	GO:0046677	response to antibiotic	5/473	0.00645604	1374/10765/10097/3320/3717	5
BP	GO:0034393	positive regulation of smooth muscle cell apoptotic process	3/473	0.00702179	27250/408/6416	3
BP	GO:1902905	positive regulation of supramolecular fiber organization	12/473	0.00704116	81873/9530/23580/23332/28964/2764/5829/6188/4088/56907/8976/10097	12
BP	GO:0032527	protein exit from endoplasmic reticulum	5/473	0.00706051	23197/84447/7415/55432/84236	5
BP	GO:0071375	cellular response to peptide hormone stimulus	15/473	0.00717722	1176/4644/64710/5781/5829/51043/55625/8660/3717/4790/142/5305/10890/4218/5905	15
BP	GO:0030072	peptide hormone secretion	13/473	0.00721626	406/1374/56262/5781/22841/5894/8655/56943/3033/8660/3717/3799/399979	13
BP	GO:0009896	positive regulation of catabolic process	22/473	0.0072763	1374/1454/79016/170506/25793/83737/5701/29110/81603/7415/9686/54467/1075/1612/3320/8660/4905/5305/51136/23677/8975/55737	22
BP	GO:0015833	peptide transport	14/473	0.00748554	406/1374/56262/5781/22841/5894/121260/8655/56943/3033/8660/3717/3799/399979	14
BP	GO:0018205	peptidyl-lysine modification	18/473	0.0074913	5926/54880/23774/7862/27154/200186/3094/10362/3720/6018/9739/23067/25942/93624/408/10933/9678/26054	18
BP	GO:0035601	protein deacylation	8/473	0.00754351	10270/25855/25865/25942/51043/10933/5245/10432	8
BP	GO:0009409	response to cold	5/473	0.00770339	1153/5611/3320/3329/51316	5
BP	GO:0046605	regulation of centrosome cycle	5/473	0.00770339	128866/57132/10015/10432/7514	5
BP	GO:0006986	response to unfolded protein	9/473	0.00808132	5611/23197/7415/55432/10987/3320/3329/10808/84236	9
BP	GO:0032886	regulation of microtubule-based process	13/473	0.00825428	8874/157922/128866/23332/1540/28964/6188/57132/8195/10015/10432/26054/7514	13
BP	GO:1901532	regulation of hematopoietic progenitor cell differentiation	4/473	0.00826025	170506/96459/83737/9739	4
BP	GO:0046879	hormone secretion	15/473	0.0083353	406/1374/10765/56262/5781/22841/5894/695/8655/56943/3033/8660/3717/3799/399979	15
BP	GO:0061952	midbody abscission	3/473	0.00836855	128866/57132/10015	3
BP	GO:0031058	positive regulation of histone modification	7/473	0.00870925	10270/3720/25865/93624/51043/408/56254	7
BP	GO:0002790	peptide secretion	13/473	0.0088156	406/1374/56262/5781/22841/5894/8655/56943/3033/8660/3717/3799/399979	13
BP	GO:0031647	regulation of protein stability	15/473	0.00909854	9530/9529/1500/25793/4088/84447/7756/10574/1603/51125/3320/3329/5245/8975/55737	15
BP	GO:0018345	protein palmitoylation	4/473	0.00921574	55625/51125/84287/64429	4
BP	GO:0098732	macromolecule deacylation	8/473	0.00924386	10270/25855/25865/25942/51043/10933/5245/10432	8
BP	GO:0030177	positive regulation of Wnt signaling pathway	9/473	0.0092521	406/1454/9679/5495/4088/10927/7415/4790/65125	9
BP	GO:0050796	regulation of insulin secretion	10/473	0.00930903	406/1374/56262/5781/8655/56943/3033/8660/3717/3799	10
BP	GO:0001558	regulation of cell growth	19/473	0.00937154	91/79602/22850/8314/3621/83737/9792/29946/25942/9962/4088/27346/9686/102/694/5245/10507/23677/6595	19
BP	GO:0045786	negative regulation of cell cycle	18/473	0.00942986	25793/10116/9587/138151/27250/5781/6196/864/4088/25949/51720/7756/472/694/65123/5934/10432/91607	18
BP	GO:0051225	spindle assembly	8/473	0.0097103	128866/23332/6188/203068/10844/7756/57132/26054	8
BP	GO:0080182	histone H3-K4 trimethylation	3/473	0.00985654	5926/9739/23067	3
BP	GO:0045010	actin nucleation	5/473	0.00987425	81873/2764/56907/8976/10097	5
BP	GO:1901653	cellular response to peptide	17/473	0.0101761	1176/8462/4644/64710/5781/5829/10333/51043/55625/8660/3717/4790/142/5305/10890/4218/5905	17
BP	GO:0009166	nucleotide catabolic process	6/473	0.0103027	3094/7415/51071/53343/5150/23583	6
BP	GO:0099518	vesicle cytoskeletal trafficking	6/473	0.0103027	1176/4644/8976/3799/23557/66008	6
BP	GO:0031503	protein-containing complex localization	12/473	0.0103617	138151/65083/8976/102/472/56943/3799/5813/4218/23557/55737/7514	12
BP	GO:1903201	regulation of oxidative stress-induced cell death	6/473	0.0109796	9529/25793/5034/10333/135112/142	6
BP	GO:0106106	cold-induced thermogenesis	9/473	0.0110073	79602/406/9807/7090/51043/3033/3717/4012/51316	9
BP	GO:0120161	regulation of cold-induced thermogenesis	9/473	0.0110073	79602/406/9807/7090/51043/3033/3717/4012/51316	9
BP	GO:0072655	establishment of protein localization to mitochondrion	8/473	0.0112148	9530/8314/25793/80273/58480/131474/3320/3329	8
BP	GO:0072594	establishment of protein localization to organelle	19/473	0.0113194	9530/8314/128866/9679/25793/80273/3621/53371/58480/11231/4088/10574/131474/3320/3329/3717/8031/9221/10890	19
BP	GO:0007020	microtubule nucleation	4/473	0.011336	8874/23332/28964/10844	4
BP	GO:0019068	virion assembly	4/473	0.011336	128866/339122/57132/10015	4
BP	GO:0009914	hormone transport	15/473	0.0114068	406/1374/10765/56262/5781/22841/5894/695/8655/56943/3033/8660/3717/3799/399979	15
BP	GO:0002902	regulation of B cell apoptotic process	3/473	0.0114885	96459/695/8660	3
BP	GO:0006044	N-acetylglucosamine metabolic process	3/473	0.0114885	10020/132789/55577	3
BP	GO:0031065	positive regulation of histone deacetylation	3/473	0.0114885	10270/25865/51043	3
BP	GO:0046653	tetrahydrofolate metabolic process	3/473	0.0114885	4524/2618/10797	3
BP	GO:0032259	methylation	17/473	0.011552	5926/54880/80204/54815/3720/4524/64783/6018/23378/9739/23067/80745/694/84274/2935/142/56254	17
BP	GO:0008088	axo-dendritic transport	6/473	0.0116875	1176/3799/5813/23557/80208/66008	6
BP	GO:0044772	mitotic cell cycle phase transition	19/473	0.0118536	91/128866/23332/54850/25793/8462/9587/138151/25942/25949/51720/7756/90/472/2935/65123/23276/5934/91607	19
BP	GO:0001678	cellular glucose homeostasis	10/473	0.0122317	221937/56262/64710/22841/5894/25942/8655/56943/8660/3799	10
BP	GO:1901136	carbohydrate derivative catabolic process	10/473	0.0122317	132789/2990/3094/6448/51071/55577/53343/5150/55276/23583	10
BP	GO:0008333	endosome to lysosome transport	5/473	0.0124318	10042/7415/23274/23557/66008	5
BP	GO:0031113	regulation of microtubule polymerization	5/473	0.0124318	8874/157922/23332/28964/6188	5
BP	GO:0070306	lens fiber cell differentiation	4/473	0.0125043	10765/4088/4094/23424	4
BP	GO:0051495	positive regulation of cytoskeleton organization	12/473	0.0126237	81873/9530/23580/23332/28964/2764/5829/6188/4088/56907/8976/10097	12
BP	GO:0030838	positive regulation of actin filament polymerization	7/473	0.0127508	81873/9530/23580/2764/56907/8976/10097	7
BP	GO:0002181	cytoplasmic translation	9/473	0.013001	170506/8665/6146/6227/6235/6188/6203/3921/2935	9
BP	GO:0070507	regulation of microtubule cytoskeleton organization	9/473	0.013001	8874/157922/128866/23332/1540/28964/6188/57132/26054	9
BP	GO:0009110	vitamin biosynthetic process	3/473	0.0132665	1593/4790/55163	3
BP	GO:0032793	positive regulation of CREB transcription factor activity	3/473	0.0132665	200186/64784/25865	3
BP	GO:0072659	protein localization to plasma membrane	14/473	0.0136015	9530/23062/4644/22841/57799/9341/55625/51125/3799/26119/4905/10890/4218/55737	14
BP	GO:0034260	negative regulation of GTPase activity	4/473	0.0137468	408/8195/23677/65125	4
BP	GO:0043687	post-translational protein modification	4/473	0.0137468	56975/9616/10987/84236	4
BP	GO:0033157	regulation of intracellular protein transport	12/473	0.0138878	9530/8314/53371/5781/58480/4088/55432/3717/3799/9221/5905/7514	12
BP	GO:0070585	protein localization to mitochondrion	8/473	0.0140949	9530/8314/25793/80273/58480/131474/3320/3329	8
BP	GO:0032869	cellular response to insulin stimulus	11/473	0.0144091	1176/4644/64710/5781/51043/55625/8660/142/5305/10890/4218	11
BP	GO:0022613	ribonucleoprotein complex biogenesis	20/473	0.0144317	10978/8161/55794/8665/65083/6227/3921/23378/51187/10713/54680/472/1662/8886/9775/404672/3320/9221/285367/7514	20
BP	GO:0042593	glucose homeostasis	13/473	0.0144565	79602/200186/221937/56262/64710/5781/22841/5894/25942/8655/56943/8660/3799	13
BP	GO:0033500	carbohydrate homeostasis	13/473	0.014884	79602/200186/221937/56262/64710/5781/22841/5894/25942/8655/56943/8660/3799	13
BP	GO:0043414	macromolecule methylation	15/473	0.0149114	5926/54880/80204/54815/3720/4524/64783/6018/9739/23067/80745/694/2935/142/56254	15
BP	GO:0097193	intrinsic apoptotic signaling pathway	14/473	0.0151915	9529/1540/8445/1870/3094/138151/5034/6188/23378/84447/472/3708/3717/142	14
BP	GO:0039702	viral budding via host ESCRT complex	3/473	0.0151925	128866/57132/10015	3
BP	GO:0050849	negative regulation of calcium-mediated signaling	3/473	0.0151925	8445/3708/374403	3
BP	GO:0016573	histone acetylation	9/473	0.0152514	23774/7862/27154/200186/25942/93624/408/10933/9678	9
BP	GO:0051091	positive regulation of DNA-binding transcription factor activity	13/473	0.0153211	8896/200186/64784/25865/6188/28232/4088/10333/81603/695/10987/3717/10935	13
BP	GO:0032481	positive regulation of type I interferon production	5/473	0.0154042	170506/5781/29110/3320/3329	5
BP	GO:1901991	negative regulation of mitotic cell cycle phase transition	10/473	0.0157983	25793/9587/138151/25949/51720/7756/472/65123/5934/91607	10
BP	GO:0034655	nucleobase-containing compound catabolic process	18/473	0.0158799	1153/162989/170506/60493/3094/65080/246243/7415/472/23589/25904/51071/9775/2935/53343/5150/23583/79882	18
BP	GO:0006892	post-Golgi vesicle-mediated transport	7/473	0.0163627	1176/23062/4644/9341/51125/4905/10890	7
BP	GO:0032506	cytokinetic process	4/473	0.0164602	128866/56907/57132/10015	4
BP	GO:0034314	Arp2/3 complex-mediated actin nucleation	4/473	0.0164602	81873/2764/8976/10097	4
BP	GO:0046326	positive regulation of glucose import	4/473	0.0164602	79602/5781/8660/23596	4
BP	GO:0051568	histone H3-K4 methylation	5/473	0.0164917	5926/54880/6018/9739/23067	5
BP	GO:0010833	telomere maintenance via telomere lengthening	6/473	0.0166209	170506/472/10574/3320/142/26277	6
BP	GO:0045930	negative regulation of mitotic cell cycle	12/473	0.0167031	25793/9587/138151/4088/25949/51720/7756/472/694/65123/5934/91607	12
BP	GO:0051090	regulation of DNA-binding transcription factor activity	19/473	0.0168842	25855/8896/200186/64784/1540/83737/25865/6188/28232/4088/10333/81603/408/695/10987/3717/10935/5813/150094	19
BP	GO:2001022	positive regulation of response to DNA damage stimulus	7/473	0.0171638	138151/6188/56907/51720/10097/472/142	7
BP	GO:0000209	protein polyubiquitination	12/473	0.0172113	79016/23219/83737/54476/79102/84447/54467/4012/387921/56254/9690/9354	12
BP	GO:0016072	rRNA metabolic process	12/473	0.0172113	162989/65080/65083/6227/23378/54680/1662/8886/9775/404672/9221/285367	12
BP	GO:0006359	regulation of transcription by RNA polymerase III	3/473	0.0172678	55290/170506/8178	3
BP	GO:0032727	positive regulation of interferon-alpha production	3/473	0.0172678	170506/29110/3329	3
BP	GO:0034629	cellular protein-containing complex localization	3/473	0.0172678	138151/8976/23557	3
BP	GO:0046628	positive regulation of insulin receptor signaling pathway	3/473	0.0172678	64710/5781/51043	3
BP	GO:0006352	DNA-templated transcription, initiation	8/473	0.0174797	55290/170506/1870/9439/9443/7019/404672/8467	8
BP	GO:0007032	endosome organization	6/473	0.0175636	128866/79102/57132/1182/23317/10015	6
BP	GO:0002753	cytoplasmic pattern recognition receptor signaling pathway	5/473	0.017629	1540/83737/6397/121260/5245	5
BP	GO:0006893	Golgi to plasma membrane transport	5/473	0.017629	23062/9341/51125/4905/10890	5
BP	GO:0006887	exocytosis	16/473	0.0176504	23332/9846/28964/22841/9367/9805/9341/695/10987/4905/10015/10890/4218/23557/399979/201294	16
BP	GO:0010948	negative regulation of cell cycle process	14/473	0.0178397	25793/10116/9587/138151/5781/6196/25949/51720/7756/472/65123/5934/10432/91607	14
BP	GO:0045429	positive regulation of nitric oxide biosynthetic process	4/473	0.0179337	4088/10333/3320/3717	4
BP	GO:1901998	toxin transport	4/473	0.0179337	200186/339122/102/10574	4
BP	GO:0046822	regulation of nucleocytoplasmic transport	7/473	0.0179921	53371/5781/4088/3717/9221/5905/7514	7
BP	GO:1990845	adaptive thermogenesis	9/473	0.0184521	79602/406/9807/7090/51043/3033/3717/4012/51316	9
BP	GO:0043434	response to peptide hormone	18/473	0.0185298	1176/4644/64710/5781/5829/51043/55625/694/3033/8660/3717/4790/142/5305/10890/4218/5905/6773	18
BP	GO:1901292	nucleoside phosphate catabolic process	6/473	0.0185423	3094/7415/51071/53343/5150/23583	6
BP	GO:1904356	regulation of telomere maintenance via telomere lengthening	5/473	0.018817	170506/472/10574/142/26277	5
BP	GO:0018393	internal peptidyl-lysine acetylation	9/473	0.0191466	23774/7862/27154/200186/25942/93624/408/10933/9678	9
BP	GO:1904407	positive regulation of nitric oxide metabolic process	4/473	0.0194868	4088/10333/3320/3717	4
BP	GO:0001919	regulation of receptor recycling	3/473	0.0194932	1889/9341/4905	3
BP	GO:0016578	histone deubiquitination	3/473	0.0194932	8314/51720/56943	3
BP	GO:0018279	protein N-linked glycosylation via asparagine	3/473	0.0194932	79053/1603/6480	3
BP	GO:1902410	mitotic cytokinetic process	3/473	0.0194932	128866/57132/10015	3
BP	GO:0097061	dendritic spine organization	6/473	0.0195577	170506/8976/10097/102/55737/23613	6
BP	GO:1903052	positive regulation of proteolysis involved in cellular protein catabolic process	8/473	0.0197709	1454/79016/5701/7415/54467/1075/51136/8975	8
BP	GO:0035966	response to topologically incorrect protein	9/473	0.01986	5611/23197/7415/55432/10987/3320/3329/10808/84236	9
BP	GO:0045428	regulation of nitric oxide biosynthetic process	5/473	0.0200565	4088/10333/8655/3320/3717	5
BP	GO:0042254	ribosome biogenesis	14/473	0.0203034	55794/65083/6227/3921/23378/51187/54680/1662/8886/9775/404672/9221/285367/7514	14
BP	GO:0006475	internal protein amino acid acetylation	9/473	0.0205923	23774/7862/27154/200186/25942/93624/408/10933/9678	9
BP	GO:0061136	regulation of proteasomal protein catabolic process	10/473	0.020761	9529/1454/79016/5701/5887/7415/54467/51136/8975/7514	10
BP	GO:0006040	amino sugar metabolic process	4/473	0.0211204	10020/132789/55577/6480	4
BP	GO:0048489	synaptic vesicle transport	4/473	0.0211204	1176/3799/23557/80208	4
BP	GO:0060999	positive regulation of dendritic spine development	4/473	0.0211204	170506/84298/10097/23613	4
BP	GO:0051656	establishment of organelle localization	17/473	0.0212332	1176/128866/23332/9846/4644/56907/8976/10097/695/57132/3799/8195/23557/80208/66008/201294/7514	17
BP	GO:0051650	establishment of vesicle localization	9/473	0.0213439	1176/23332/4644/8976/3799/8195/23557/80208/66008	9
BP	GO:0042886	amide transport	14/473	0.0213577	406/1374/56262/5781/22841/5894/121260/8655/56943/3033/8660/3717/3799/399979	14
BP	GO:0001783	B cell apoptotic process	3/473	0.0218692	96459/695/8660	3
BP	GO:0018196	peptidyl-asparagine modification	3/473	0.0218692	79053/1603/6480	3
BP	GO:0018230	peptidyl-L-cysteine S-palmitoylation	3/473	0.0218692	55625/51125/64429	3
BP	GO:0018231	peptidyl-S-diacylglycerol-L-cysteine biosynthetic process from peptidyl-cysteine	3/473	0.0218692	55625/51125/64429	3
BP	GO:0030859	polarized epithelial cell differentiation	3/473	0.0218692	23616/55625/10890	3
BP	GO:1900180	regulation of protein localization to nucleus	8/473	0.0222684	53371/25942/4088/81603/10574/3717/9221/142	8
BP	GO:0080164	regulation of nitric oxide metabolic process	5/473	0.022693	4088/10333/8655/3320/3717	5
BP	GO:1990778	protein localization to cell periphery	15/473	0.0227131	9530/23062/4644/22841/57799/9341/55625/102/51125/3799/26119/4905/10890/4218/55737	15
BP	GO:0048041	focal adhesion assembly	6/473	0.0228294	8874/23332/5781/9748/4088/7414	6
BP	GO:0006458	'de novo' protein folding	4/473	0.0228355	6767/131474/3329/10808	4
BP	GO:0071322	cellular response to carbohydrate stimulus	9/473	0.022906	22841/5894/6196/25942/8655/56943/8660/3799/6416	9
BP	GO:0006487	protein N-linked glycosylation	5/473	0.0240914	29929/79053/1603/6480/55858	5
BP	GO:0046034	ATP metabolic process	13/473	0.0243467	56975/221937/28964/23479/5236/114789/7415/204/526/57017/4702/51103/142	13
BP	GO:0032925	regulation of activin receptor signaling pathway	3/473	0.0243962	91/23592/90	3
BP	GO:0070423	nucleotide-binding oligomerization domain containing signaling pathway	3/473	0.0243962	1540/83737/121260	3
BP	GO:0090169	regulation of spindle assembly	3/473	0.0243962	128866/57132/26054	3
BP	GO:1900078	positive regulation of cellular response to insulin stimulus	3/473	0.0243962	64710/5781/51043	3
BP	GO:0032007	negative regulation of TOR signaling	4/473	0.0246329	406/96459/472/23677	4
BP	GO:0060324	face development	4/473	0.0246329	5781/5894/8195/5914	4
BP	GO:0006091	generation of precursor metabolites and energy	20/473	0.0247729	8445/221937/28964/3658/23479/5236/114789/7415/51/57017/1528/51071/3454/8660/4190/4702/51103/23596/80025/7360	20
BP	GO:1901988	negative regulation of cell cycle phase transition	12/473	0.0249244	25793/10116/9587/138151/5781/25949/51720/7756/472/65123/5934/91607	12
BP	GO:0003183	mitral valve morphogenesis	2/473	0.0250586	4091/90	2
BP	GO:0010968	regulation of microtubule nucleation	2/473	0.0250586	8874/28964	2
BP	GO:0018401	peptidyl-proline hydroxylation to 4-hydroxy-L-proline	2/473	0.0250586	5034/5033	2
BP	GO:0031642	negative regulation of myelination	2/473	0.0250586	1075/9896	2
BP	GO:0035999	tetrahydrofolate interconversion	2/473	0.0250586	4524/10797	2
BP	GO:0042368	vitamin D biosynthetic process	2/473	0.0250586	1593/4790	2
BP	GO:0099171	presynaptic modulation of chemical synaptic transmission	2/473	0.0250586	28964/6146	2
BP	GO:0099639	neurotransmitter receptor transport, endosome to plasma membrane	2/473	0.0250586	4218/55737	2
BP	GO:1901203	positive regulation of extracellular matrix assembly	2/473	0.0250586	23332/4088	2
BP	GO:1990700	nucleolar chromatin organization	2/473	0.0250586	23378/8467	2
BP	GO:2001269	positive regulation of cysteine-type endopeptidase activity involved in apoptotic signaling pathway	2/473	0.0250586	4088/3717	2
BP	GO:1900407	regulation of cellular response to oxidative stress	6/473	0.0252037	9529/25793/5034/10333/135112/142	6
BP	GO:1903050	regulation of proteolysis involved in cellular protein catabolic process	11/473	0.0252372	9529/1454/79016/5701/5887/7415/54467/1075/51136/8975/7514	11
BP	GO:0051893	regulation of focal adhesion assembly	5/473	0.0255441	23332/5781/9748/4088/7414	5
BP	GO:0090109	regulation of cell-substrate junction assembly	5/473	0.0255441	23332/5781/9748/4088/7414	5
BP	GO:0007041	lysosomal transport	7/473	0.025652	10042/7415/23274/8031/23557/66008/55737	7
BP	GO:1901800	positive regulation of proteasomal protein catabolic process	7/473	0.025652	1454/79016/5701/7415/54467/51136/8975	7
BP	GO:0008631	intrinsic apoptotic signaling pathway in response to oxidative stress	4/473	0.0265135	9529/5034/3717/142	4
BP	GO:0002274	myeloid leukocyte activation	11/473	0.0267291	64784/9846/5971/10333/102/695/1075/3329/3430/3717/201294	11
BP	GO:0016241	regulation of macroautophagy	8/473	0.0269123	128866/29110/8992/526/51382/23274/5305/55737	8
BP	GO:0016571	histone methylation	8/473	0.0269123	5926/54880/3720/4524/6018/9739/23067/56254	8
BP	GO:0006760	folic acid-containing compound metabolic process	3/473	0.0270738	4524/2618/10797	3
BP	GO:0035872	nucleotide-binding domain, leucine rich repeat containing receptor signaling pathway	3/473	0.0270738	1540/83737/121260	3
BP	GO:0046755	viral budding	3/473	0.0270738	128866/57132/10015	3
BP	GO:1901071	glucosamine-containing compound metabolic process	3/473	0.0270738	10020/132789/55577	3
BP	GO:0090276	regulation of peptide hormone secretion	10/473	0.0276055	406/1374/56262/5781/8655/56943/3033/8660/3717/3799	10
BP	GO:0006354	DNA-templated transcription, elongation	6/473	0.0277372	55038/8178/9792/6919/56943/404672	6
BP	GO:0018394	peptidyl-lysine acetylation	9/473	0.0280805	23774/7862/27154/200186/25942/93624/408/10933/9678	9
BP	GO:0010828	positive regulation of glucose transmembrane transport	4/473	0.0284777	79602/5781/8660/23596	4
BP	GO:0032924	activin receptor signaling pathway	4/473	0.0284777	91/23592/4088/90	4
BP	GO:0044818	mitotic G2/M transition checkpoint	4/473	0.0284777	25949/51720/472/65123	4
BP	GO:0038061	NIK/NF-kappaB signaling	8/473	0.0289452	1540/27250/5495/5971/6188/10333/3430/5245	8
BP	GO:0006417	regulation of translation	19/473	0.0295271	1153/170506/5611/8507/3658/5935/6146/6188/6203/90850/6311/25904/1612/9775/2935/9221/5813/5914/285367	19
BP	GO:0071826	ribonucleoprotein complex subunit organization	11/473	0.0299022	10978/8161/55794/8665/3921/10713/7415/54680/472/3320/3799	11
BP	GO:0034976	response to endoplasmic reticulum stress	12/473	0.0300003	5611/23197/5034/84447/7415/55432/10987/3708/84236/51136/9354/8975	12
BP	GO:0003174	mitral valve development	2/473	0.0301222	4091/90	2
BP	GO:0032000	positive regulation of fatty acid beta-oxidation	2/473	0.0301222	1374/8660	2
BP	GO:0034975	protein folding in endoplasmic reticulum	2/473	0.0301222	5611/5034	2
BP	GO:0046349	amino sugar biosynthetic process	2/473	0.0301222	10020/132789	2
BP	GO:0046598	positive regulation of viral entry into host cell	2/473	0.0301222	5034/81559	2
BP	GO:0048096	chromatin-mediated maintenance of transcription	2/473	0.0301222	55038/9792	2
BP	GO:0075294	positive regulation by symbiont of entry into host	2/473	0.0301222	5034/81559	2
BP	GO:0090219	negative regulation of lipid kinase activity	2/473	0.0301222	113791/5305	2
BP	GO:0071346	cellular response to interferon-gamma	7/473	0.0302116	23580/339122/9341/10097/1612/3717/3799	7
BP	GO:0034605	cellular response to heat	5/473	0.0302341	170506/7415/472/3320/3329	5
BP	GO:0033108	mitochondrial respiratory chain complex assembly	6/473	0.0304333	7019/28976/131474/4702/51103/25915	6
BP	GO:0106027	neuron projection organization	6/473	0.0304333	170506/8976/10097/102/55737/23613	6
BP	GO:0031641	regulation of myelination	4/473	0.0305262	9921/1075/9896/5914	4
BP	GO:0047496	vesicle transport along microtubule	4/473	0.0305262	1176/3799/23557/66008	4
BP	GO:0120163	negative regulation of cold-induced thermogenesis	4/473	0.0305262	406/9807/7090/4012	4
BP	GO:0002791	regulation of peptide secretion	10/473	0.0311129	406/1374/56262/5781/8655/56943/3033/8660/3717/3799	10
BP	GO:0019058	viral life cycle	14/473	0.0313286	128866/83737/64710/5034/5297/339122/3921/81559/81603/7415/57132/63901/10015/5245	14
BP	GO:0006403	RNA localization	10/473	0.0320366	170506/65083/53371/54680/472/6311/10574/9775/56943/7514	10
BP	GO:0006473	protein acetylation	10/473	0.0320366	406/23774/7862/27154/200186/25942/93624/408/10933/9678	10
BP	GO:0051054	positive regulation of DNA metabolic process	10/473	0.0320366	170506/25865/6188/56907/51720/10097/472/10574/3320/142	10
BP	GO:0015980	energy derivation by oxidation of organic compounds	14/473	0.0320482	8445/3658/23479/114789/7415/57017/3454/8660/4190/4702/51103/23596/80025/7360	14
BP	GO:0016197	endosomal transport	11/473	0.0324528	128866/9367/10043/9341/7415/57132/23274/10890/4218/374403/55737	11
BP	GO:0045333	cellular respiration	11/473	0.0324528	3658/23479/114789/7415/57017/3454/4190/4702/51103/23596/80025	11
BP	GO:0045005	DNA-dependent DNA replication maintenance of fidelity	4/473	0.0326595	64710/63901/91607/50485	4
BP	GO:0090311	regulation of protein deacetylation	4/473	0.0326595	10270/25855/25865/51043	4
BP	GO:0031440	regulation of mRNA 3'-end processing	3/473	0.0328789	170506/56254/79882	3
BP	GO:0032607	interferon-alpha production	3/473	0.0328789	170506/29110/3329	3
BP	GO:0032647	regulation of interferon-alpha production	3/473	0.0328789	170506/29110/3329	3
BP	GO:0034123	positive regulation of toll-like receptor signaling pathway	3/473	0.0328789	121260/3430/7100	3
BP	GO:0051503	adenine nucleotide transport	3/473	0.0328789	56262/114789/51000	3
BP	GO:0017157	regulation of exocytosis	10/473	0.0329795	23332/9846/28964/9367/4905/10015/10890/4218/23557/201294	10
BP	GO:0090087	regulation of peptide transport	10/473	0.0329795	406/1374/56262/5781/8655/56943/3033/8660/3717/3799	10
BP	GO:0001659	temperature homeostasis	9/473	0.0329799	79602/406/9807/7090/51043/3033/3717/4012/51316	9
BP	GO:0090150	establishment of protein localization to membrane	12/473	0.0332154	128866/23062/11231/9341/55625/51125/3320/4905/10890/4218/55737/64429	12
BP	GO:0007044	cell-substrate junction assembly	6/473	0.0332955	8874/23332/5781/9748/4088/7414	6
BP	GO:0150116	regulation of cell-substrate junction organization	5/473	0.0336424	23332/5781/9748/4088/7414	5
BP	GO:0002224	toll-like receptor signaling pathway	7/473	0.0339689	22841/121260/10333/695/3329/3430/7100	7
BP	GO:0046700	heterocycle catabolic process	18/473	0.0345593	1153/162989/170506/60493/3094/65080/246243/7415/472/23589/25904/51071/9775/2935/53343/5150/23583/79882	18
BP	GO:1902903	regulation of supramolecular fiber organization	16/473	0.0348466	8874/81873/9530/157922/23580/23332/28964/2764/5829/6188/23616/4088/56907/8976/10097/8195	16
BP	GO:0043457	regulation of cellular respiration	4/473	0.0348778	23479/7415/3454/23596	4
BP	GO:0031109	microtubule polymerization or depolymerization	7/473	0.0352873	8874/157922/23332/28964/6188/10844/7756	7
BP	GO:0000271	polysaccharide biosynthetic process	5/473	0.0354325	8445/8509/8660/4790/7360	5
BP	GO:0030032	lamellipodium assembly	5/473	0.0354325	8874/10451/10097/9459/7414	5
BP	GO:0006620	posttranslational protein targeting to endoplasmic reticulum membrane	2/473	0.0355519	128866/11231	2
BP	GO:0016188	synaptic vesicle maturation	2/473	0.0355519	1182/23557	2
BP	GO:0032926	negative regulation of activin receptor signaling pathway	2/473	0.0355519	23592/90	2
BP	GO:0033629	negative regulation of cell adhesion mediated by integrin	2/473	0.0355519	5781/65125	2
BP	GO:0070213	protein auto-ADP-ribosylation	2/473	0.0355519	142/64761	2
BP	GO:0090085	regulation of protein deubiquitination	2/473	0.0355519	83737/7415	2
BP	GO:1902950	regulation of dendritic spine maintenance	2/473	0.0355519	55737/23613	2
BP	GO:1903332	regulation of protein folding	2/473	0.0355519	9529/6767	2
BP	GO:1905214	regulation of RNA binding	2/473	0.0355519	64710/9775	2
BP	GO:0006734	NADH metabolic process	3/473	0.0360046	221937/7415/4190	3
BP	GO:0010458	exit from mitosis	3/473	0.0360046	128866/23332/9587	3
BP	GO:0015868	purine ribonucleotide transport	3/473	0.0360046	56262/114789/51000	3
BP	GO:0050686	negative regulation of mRNA processing	3/473	0.0360046	56254/10284/79882	3
BP	GO:1902175	regulation of oxidative stress-induced intrinsic apoptotic signaling pathway	3/473	0.0360046	9529/5034/142	3
BP	GO:0051648	vesicle localization	9/473	0.0361879	1176/23332/4644/8976/3799/8195/23557/80208/66008	9
BP	GO:0032868	response to insulin	12/473	0.0366698	1176/4644/64710/5781/51043/55625/3033/8660/142/5305/10890/4218	12
BP	GO:0017038	protein import	10/473	0.0369458	9679/80273/3621/53371/4088/131474/3320/3329/3717/9221	10
BP	GO:0008089	anterograde axonal transport	4/473	0.0371814	1176/3799/23557/66008	4
BP	GO:0038093	Fc receptor signaling pathway	4/473	0.0371814	4214/10451/695/6416	4
BP	GO:0060337	type I interferon signaling pathway	4/473	0.0371814	5781/29110/3454/6773	4
BP	GO:0035773	insulin secretion involved in cellular response to glucose stimulus	5/473	0.0372803	22841/5894/8655/56943/3799	5
BP	GO:0045739	positive regulation of DNA repair	5/473	0.0372803	6188/56907/51720/10097/142	5
BP	GO:0051298	centrosome duplication	5/473	0.0372803	128866/57132/10015/10432/7514	5
BP	GO:0009266	response to temperature stimulus	9/473	0.0373031	1153/170506/5611/7415/472/3320/3329/56925/51316	9
BP	GO:1902882	regulation of response to oxidative stress	6/473	0.0379064	9529/25793/5034/10333/135112/142	6
BP	GO:0048193	Golgi vesicle transport	13/473	0.0385303	1176/23062/4644/56907/9341/7415/51125/9570/4905/10890/4218/10483/27095	13
BP	GO:0044270	cellular nitrogen compound catabolic process	18/473	0.0385822	1153/162989/170506/60493/3094/65080/246243/7415/472/23589/25904/51071/9775/2935/53343/5150/23583/79882	18
BP	GO:0002831	regulation of response to biotic stimulus	14/473	0.0390745	83737/5495/5781/54476/79102/6397/25942/121260/29110/3320/3329/3430/10432/6773	14
BP	GO:0010822	positive regulation of mitochondrion organization	5/473	0.0391861	90427/25793/56907/55737/64429	5
BP	GO:0046323	glucose import	5/473	0.0391861	79602/5781/55625/8660/23596	5
BP	GO:0015865	purine nucleotide transport	3/473	0.0392774	56262/114789/51000	3
BP	GO:0034390	smooth muscle cell apoptotic process	3/473	0.0392774	27250/408/6416	3
BP	GO:0034391	regulation of smooth muscle cell apoptotic process	3/473	0.0392774	27250/408/6416	3
BP	GO:0036258	multivesicular body assembly	3/473	0.0392774	128866/57132/10015	3
BP	GO:0043032	positive regulation of macrophage activation	3/473	0.0392774	10333/1075/3329	3
BP	GO:0046825	regulation of protein export from nucleus	3/473	0.0392774	5781/5905/7514	3
BP	GO:0060996	dendritic spine development	6/473	0.0395293	170506/84298/8976/10097/102/23613	6
BP	GO:0006120	mitochondrial electron transport, NADH to ubiquinone	4/473	0.0395706	23479/57017/4702/51103	4
BP	GO:0065002	intracellular protein transmembrane transport	4/473	0.0395706	80273/11231/131474/3329	4
BP	GO:0030111	regulation of Wnt signaling pathway	14/473	0.039918	406/1454/1500/1540/9679/10042/5495/4088/10927/7090/7415/9686/4790/65125	14
BP	GO:0051259	protein complex oligomerization	11/473	0.0400021	200186/64784/51076/200845/3858/56262/138151/54680/4144/10015/10730	11
BP	GO:0034660	ncRNA metabolic process	19/473	0.0400761	10978/162989/112970/65080/65083/6227/23378/4088/80745/54680/1662/8886/9775/404672/65123/26512/4790/9221/285367	19
BP	GO:0009306	protein secretion	15/473	0.0400973	406/1374/56262/5781/22841/5894/8655/56943/3033/8660/3717/3799/10890/4218/399979	15
BP	GO:0043281	regulation of cysteine-type endopeptidase activity involved in apoptotic process	10/473	0.0401294	96459/5894/6188/4088/7415/408/1612/3329/3717/10935	10
BP	GO:0035592	establishment of protein localization to extracellular region	15/473	0.0409157	406/1374/56262/5781/22841/5894/8655/56943/3033/8660/3717/3799/10890/4218/399979	15
BP	GO:0042362	fat-soluble vitamin biosynthetic process	2/473	0.0413262	1593/4790	2
BP	GO:0042769	DNA damage response, detection of DNA damage	2/473	0.0413262	6188/142	2
BP	GO:0046642	negative regulation of alpha-beta T cell proliferation	2/473	0.0413262	83737/51043	2
BP	GO:0070997	neuron death	15/473	0.041746	9529/128866/25793/9962/57465/29110/10333/155061/408/3329/3717/6416/135112/142/55737	15
BP	GO:0002218	activation of innate immune response	4/473	0.0420453	25942/29110/3320/10432	4
BP	GO:0071357	cellular response to type I interferon	4/473	0.0420453	5781/29110/3454/6773	4
BP	GO:0071214	cellular response to abiotic stimulus	14/473	0.0425263	90427/170506/4214/64710/5781/5971/472/404672/6416/4790/23596/142/84236/7100	14
BP	GO:0104004	cellular response to environmental stimulus	14/473	0.0425263	90427/170506/4214/64710/5781/5971/472/404672/6416/4790/23596/142/84236/7100	14
BP	GO:0031063	regulation of histone deacetylation	3/473	0.0426959	10270/25865/51043	3
BP	GO:0032509	endosome transport via multivesicular body sorting pathway	3/473	0.0426959	128866/7415/57132	3
BP	GO:0036257	multivesicular body organization	3/473	0.0426959	128866/57132/10015	3
BP	GO:0046386	deoxyribose phosphate catabolic process	3/473	0.0426959	51071/55276/23583	3
BP	GO:0150115	cell-substrate junction organization	6/473	0.0429058	8874/23332/5781/9748/4088/7414	6
BP	GO:0006809	nitric oxide biosynthetic process	5/473	0.0431731	4088/10333/8655/3320/3717	5
BP	GO:0140029	exocytic process	5/473	0.0431731	9341/695/10890/4218/23557	5
BP	GO:0034470	ncRNA processing	16/473	0.0440345	10978/112970/65083/6227/23378/4088/80745/54680/1662/8886/9775/404672/65123/26512/9221/285367	16
BP	GO:0032103	positive regulation of response to external stimulus	17/473	0.0443594	27250/25865/25942/121260/4088/29110/51157/102/695/1436/1075/3320/3329/3430/3717/10432/65125	17
BP	GO:0007051	spindle organization	9/473	0.0444891	128866/23332/6188/203068/10844/7415/7756/57132/26054	9
BP	GO:0097479	synaptic vesicle localization	4/473	0.0446055	1176/3799/23557/80208	4
BP	GO:0046631	alpha-beta T cell activation	8/473	0.0447707	2000/83737/5971/6146/864/51043/10808/5914	8
BP	GO:0006367	transcription initiation from RNA polymerase II promoter	5/473	0.0452546	170506/1870/9439/9443/404672	5
BP	GO:0043280	positive regulation of cysteine-type endopeptidase activity involved in apoptotic process	7/473	0.045467	6188/4088/7415/408/1612/3329/3717	7
BP	GO:0002262	myeloid cell homeostasis	8/473	0.0461838	91/5926/8314/23774/3658/51621/121260/3717	8
BP	GO:0008156	negative regulation of DNA replication	3/473	0.0462582	23244/91607/50485	3
BP	GO:0050685	positive regulation of mRNA processing	3/473	0.0462582	1153/170506/5935	3
BP	GO:0090140	regulation of mitochondrial fission	3/473	0.0462582	56907/6773/55737	3
BP	GO:0043467	regulation of generation of precursor metabolites and energy	7/473	0.0470598	8445/28964/23479/7415/3454/8660/23596	7
BP	GO:0072348	sulfur compound transport	4/473	0.0472512	56262/284129/6533/51000	4
BP	GO:0032024	positive regulation of insulin secretion	5/473	0.0473951	56262/8655/8660/3717/3799	5
BP	GO:0002091	negative regulation of receptor internalization	2/473	0.0474242	4043/6311	2
BP	GO:0002756	MyD88-independent toll-like receptor signaling pathway	2/473	0.0474242	22841/10333	2
BP	GO:0006047	UDP-N-acetylglucosamine metabolic process	2/473	0.0474242	10020/132789	2
BP	GO:0018158	protein oxidation	2/473	0.0474242	131474/10935	2
BP	GO:0032688	negative regulation of interferon-beta production	2/473	0.0474242	5495/5971	2
BP	GO:0042921	glucocorticoid receptor signaling pathway	2/473	0.0474242	406/5245	2
BP	GO:0043374	CD8-positive, alpha-beta T cell differentiation	2/473	0.0474242	864/51043	2
BP	GO:0046348	amino sugar catabolic process	2/473	0.0474242	132789/55577	2
BP	GO:0048291	isotype switching to IgG isotypes	2/473	0.0474242	121260/3329	2
BP	GO:0071481	cellular response to X-ray	2/473	0.0474242	64710/472	2
BP	GO:0099638	endosome to plasma membrane protein transport	2/473	0.0474242	4218/55737	2
BP	GO:1902036	regulation of hematopoietic stem cell differentiation	2/473	0.0474242	83737/9739	2
BP	GO:1902187	negative regulation of viral release from host cell	2/473	0.0474242	81559/81603	2
BP	GO:1904294	positive regulation of ERAD pathway	2/473	0.0474242	51136/8975	2
BP	GO:1901361	organic cyclic compound catabolic process	19/473	0.0474414	1153/1593/162989/170506/60493/3094/65080/246243/7415/472/23589/25904/51071/9775/2935/53343/5150/23583/79882	19
BP	GO:0023061	signal release	18/473	0.0476357	406/1374/28964/10765/56262/5781/22841/5894/7779/695/8655/56943/3033/8660/3717/3799/23557/399979	18
BP	GO:0071692	protein localization to extracellular region	15/473	0.047897	406/1374/56262/5781/22841/5894/8655/56943/3033/8660/3717/3799/10890/4218/399979	15
BP	GO:0032386	regulation of intracellular transport	14/473	0.0481001	9530/8314/53371/5781/58480/4088/55432/23317/3717/3799/26119/9221/5905/7514	14
BP	GO:0000723	telomere maintenance	7/473	0.0486878	170506/472/10574/3320/142/50485/26277	7
BP	GO:0010770	positive regulation of cell morphogenesis involved in differentiation	5/473	0.0495947	8874/170506/5034/10097/201294	5
BP	GO:0008064	regulation of actin polymerization or depolymerization	9/473	0.0497625	81873/9530/23580/2764/23616/56907/8976/10097/8195	9
BP	GO:0001881	receptor recycling	3/473	0.0499624	1889/9341/4905	3
BP	GO:0006891	intra-Golgi vesicle-mediated transport	3/473	0.0499624	9570/4905/27095	3
BP	GO:0031116	positive regulation of microtubule polymerization	3/473	0.0499624	23332/28964/6188	3
BP	GO:0042558	pteridine-containing compound metabolic process	3/473	0.0499624	4524/2618/10797	3
