# Supplementary material for: Landscape analysis of m6A modification regulators related biological functions and immune characteristics in myasthenia gravis
Source: J Transl Med. 2023 Mar 2;21:166. doi: 10.1186/s12967-023-03947-5 (PMC9983271; doi:10.1186/s12967-023-03947-5)
Supplement: Supplementary file 5 — Additional file 5: Table S5. Pathways enriched by targets of CBLL1, RBM15, and YTHDF1, respectively. [file 12967_2023_3947_MOESM5_ESM.xlsx]

## Sheet: CBLL1
ID	Description	GeneRatio	pvalue	geneID	Count
hsa00900	Terpenoid backbone biosynthesis	6/355	0.000348724	9986/38/23463/23590/57107/10269	6
hsa05220	Chronic myeloid leukemia	11/355	0.000406394	25/572/1487/1870/9846/5595/5970/3551/5604/5925/861	11
hsa05160	Hepatitis C	17/355	0.000453158	572/1870/5595/5970/7534/137075/23586/3454/3551/5604/10062/4938/10197/5925/7297/7532/7533	17
hsa05135	Yersinia infection	15/355	0.000863539	5606/5595/5585/5829/5970/10451/10097/10096/10092/834/2353/3551/5604/6416/7456	15
hsa05132	Salmonella infection	22/355	0.00119728	79026/5606/5595/5585/23207/5970/7846/203068/57617/10097/10096/10092/834/55770/2353/3551/5604/6416/10392/5058/7879/388	22
hsa00270	Cysteine and methionine metabolism	8/355	0.00146084	262/1786/2805/2806/4144/4507/4548/7263	8
hsa05120	Epithelial cell signaling in Helicobacter pylori infection	9/355	0.00312927	4067/5970/8992/526/51382/3551/6416/10392/5058	9
hsa04666	Fc gamma R-mediated phagocytosis	11/355	0.00312985	274/9846/4067/5595/10451/10097/10096/10092/5604/5058/56848	11
hsa05161	Hepatitis B	15/355	0.00453441	572/1870/5606/5595/5970/7534/23586/2353/3454/3551/5604/6416/5925/6778/7297	15
hsa00250	Alanine, aspartate and glutamate metabolism	6/355	0.00480544	445/2673/18/2744/2805/2806	6
hsa05169	Epstein-Barr virus infection	17/355	0.0068299	9541/1870/4067/5606/5701/5970/5971/25942/23586/3454/3551/6416/4938/5925/8819/6502/7297	17
hsa04931	Insulin resistance	11/355	0.00710733	2673/133522/5970/6513/57761/3551/8660/10062/5106/11000/9882	11
hsa01210	2-Oxocarboxylic acid metabolism	4/355	0.00811032	1431/2805/2806/3417	4
hsa04110	Cell cycle	12/355	0.00853917	25/1032/1870/10459/7534/8556/8317/4172/5925/6502/7532/7533	12
hsa04664	Fc epsilon RI signaling pathway	8/355	0.00894907	9846/4067/5606/5595/10451/240/5604/6416	8
hsa05167	Kaposi sarcoma-associated herpesvirus infection	16/355	0.0102875	808/1870/2783/2787/4067/5595/4277/5970/7314/2353/3454/3551/5604/6416/5925/7297	16
hsa00220	Arginine biosynthesis	4/355	0.0138145	445/2744/2805/2806	4
hsa05225	Hepatocellular carcinoma	14/355	0.0145579	8312/572/1870/3162/5595/6602/29117/23401/5604/4257/4258/5925/6595/10587	14
hsa05212	Pancreatic cancer	8/355	0.016938	572/1870/5595/5900/5970/3551/5604/5925	8
hsa05208	Chemical carcinogenesis - reactive oxygen species	17/355	0.0172039	25/572/1347/1537/3162/5595/4722/5970/1545/2353/3551/5604/6416/4257/4258/4702/65010	17
hsa00604	Glycosphingolipid biosynthesis - ganglio series	3/355	0.0251379	6482/27090/9197	3
hsa04068	FoxO signaling pathway	11/355	0.027131	1032/1454/4303/5595/11345/3551/8660/5604/51701/5106/6502	11
hsa04114	Oocyte meiosis	11/355	0.027131	808/80315/10459/5595/7534/6790/26271/5604/5526/7532/7533	11
hsa04621	NOD-like receptor signaling pathway	14/355	0.0294267	5595/5585/5970/64170/834/11345/3428/3454/3551/10392/4938/7226/51393/7297	14
hsa04920	Adipocytokine signaling pathway	7/355	0.0296244	79602/5970/6513/3551/8660/5106/6257	7
hsa04722	Neurotrophin signaling pathway	10/355	0.0340546	25/572/808/4215/5595/2889/5970/3551/57498/5604	10
hsa04210	Apoptosis	11/355	0.0344363	572/5595/5970/7846/839/2021/2353/27429/3551/5604/142	11
hsa00450	Selenocompound metabolism	3/355	0.0352429	4548/22929/10587	3
hsa05134	Legionellosis	6/355	0.0364376	81876/5970/7415/834/3305/3329	6
hsa04625	C-type lectin receptor signaling pathway	9/355	0.0367247	808/3659/5595/5970/5971/64170/834/3551/5058	9
hsa01523	Antifolate resistance	4/355	0.0394724	5970/2618/8836/3551	4
hsa05131	Shigellosis	17/355	0.0407643	11335/4303/5595/5829/5970/64121/10318/199746/7314/10097/10096/10092/834/3551/3611/10392/26100	17
hsa05170	Human immunodeficiency virus 1 infection	15/355	0.043009	27350/572/808/2783/2787/5606/5595/5829/5970/9616/8905/2353/3551/5604/5058	15
hsa04140	Autophagy - animal	11/355	0.0430327	572/3916/5595/64121/10533/11345/8660/5604/7879/9821/26100	11
hsa01230	Biosynthesis of amino acids	7/355	0.0438138	445/1431/2805/2806/3417/4144/4548	7
hsa04144	Endocytosis	17/355	0.0462693	274/832/27243/1212/29924/2870/56904/10097/10096/10092/3305/10890/7879/6643/11311/7456/9765	17
hsa05133	Pertussis	7/355	0.0465403	808/3659/5595/5970/834/2353/10392	7
hsa05417	Lipid and atherosclerosis	15/355	0.0476357	572/808/4067/5606/5595/5970/10451/834/839/2353/3305/3329/3551/6416/6257	15
hsa05130	Pathogenic Escherichia coli infection	14/355	0.0479967	25/5595/5970/7846/203068/10097/10096/10092/834/137075/2353/3551/5058/7456	14
hsa05100	Bacterial invasion of epithelial cells	7/355	0.0493731	1212/10459/5829/10097/10096/10092/3611	7

## Sheet: RBM15
ID	Description	GeneRatio	pvalue	geneID	Count
hsa03040	Spliceosome	5/65	0.00613983	3183/27258/55119/10594/10946	5
hsa03018	RNA degradation	3/65	0.0248091	4850/3329/27258	3
hsa00983	Drug metabolism - other enzymes	3/65	0.0256323	1806/8833/4258	3
hsa04141	Protein processing in endoplasmic reticulum	4/65	0.046922	3320/3309/10808/10905	4

## Sheet: Sheet2
ID	Description	GeneRatio	pvalue	geneID	Count
hsa04144	Endocytosis	19/224	5.65438e-05	81873/128866/29924/28964/2870/83737/22841/4088/8976/10097/64411/408/57132/3799/26119/10015/10890/4218/55737	19
hsa05120	Epithelial cell signaling in Helicobacter pylori infection	8/224	0.000618839	28964/5781/102/8992/526/51382/6416/4790	8
hsa05169	Epstein-Barr virus infection	14/224	0.00129684	1870/5701/5708/5714/5971/864/79685/25942/29110/695/3454/6416/4790/6773	14
hsa05132	Salmonella infection	16/224	0.00133096	79026/81873/23207/9367/5894/6188/10333/203068/8976/10097/8655/3320/3799/6416/4790/7100	16
hsa00520	Amino sugar and nucleotide sugar metabolism	6/224	0.0020823	10020/132789/5236/55577/55276/7360	6
hsa04141	Protein processing in endoplasmic reticulum	12/224	0.00256318	10970/5611/5034/5887/11231/84447/7415/55432/1603/3320/10808/10483	12
hsa01250	Biosynthesis of nucleotide sugars	5/224	0.00316839	10020/5236/55577/55276/7360	5
hsa03010	Ribosome	11/224	0.00406947	55173/6146/6166/6227/6235/6188/6203/3921/51187/79590/9553	11
hsa05135	Yersinia infection	10/224	0.00434711	8874/81873/5829/6196/29110/10451/8976/10097/6416/4790	10
hsa05161	Hepatitis B	11/224	0.00491481	1870/4214/5894/4088/29110/3454/3717/6416/4790/6773/7419	11
hsa04380	Osteoclast differentiation	9/224	0.00849347	1540/9846/5971/695/1436/2354/3454/4790/6773	9
hsa04920	Adipocytokine signaling pathway	6/224	0.0113543	79602/1374/5781/8660/3717/4790	6
hsa00670	One carbon pool by folate	3/224	0.0164636	4524/2618/10797	3
hsa05017	Spinocerebellar ataxia	9/224	0.0167247	6310/342371/5701/5708/5714/6311/3708/5685/7419	9
hsa04810	Regulation of actin cytoskeleton	12/224	0.0167696	8874/81873/28964/3682/5829/5894/10451/8976/10097/9459/5305/7414	12
hsa05220	Chronic myeloid leukemia	6/224	0.0176951	1870/9846/5781/5894/4088/4790	6
hsa05022	Pathways of neurodegeneration - multiple diseases	21/224	0.0208818	6310/342371/1454/5701/5708/5714/5894/29110/203068/7415/6311/9896/3708/3799/4702/4790/5685/4218/80208/7318/7419	21
hsa04625	C-type lectin receptor signaling pathway	7/224	0.0239697	1540/5781/5894/5971/3708/4790/6773	7
hsa01240	Biosynthesis of cofactors	9/224	0.0247693	2990/4833/204/84274/4144/10797/80025/55163/7360	9
hsa05171	Coronavirus disease - COVID-19	12/224	0.025869	6146/6166/6227/6235/6188/6203/3921/51187/29110/3454/4790/6773	12
hsa04218	Cellular senescence	9/224	0.0276439	1870/132660/5894/4088/472/3708/4790/5934/7419	9
hsa04217	Necroptosis	9/224	0.0307462	128866/1540/57132/3320/3454/3717/142/6773/7419	9
hsa03050	Proteasome	4/224	0.0366774	5701/5708/5714/5685	4
hsa04966	Collecting duct acid secretion	3/224	0.0367336	8992/526/51382	3
hsa04664	Fc epsilon RI signaling pathway	5/224	0.0383766	9846/5894/10451/695/6416	5
hsa05166	Human T-cell leukemia virus 1 infection	11/224	0.0418765	200186/64784/1870/4214/5971/4088/472/6416/4790/7419/7514	11
hsa00510	N-Glycan biosynthesis	4/224	0.0476064	29929/79053/1603/6480	4
hsa00030	Pentose phosphate pathway	3/224	0.0480452	5236/51071/55276	3
hsa01523	Antifolate resistance	3/224	0.0480452	4524/2618/4790	3
